# Supplementary material for: Di-tert-butyl 3,3′-(2,2′-bi-1H-imidazole-1,1′-di­yl)dipropanoate
Source: Acta Crystallogr Sect E Struct Rep Online. 2009 Jun 13;65(Pt 7):o1577. doi: 10.1107/S1600536809021369 (PMC2969301; doi:10.1107/S1600536809021369)
Supplement: Supplementary file 1 [file e-65-o1577-sup1.cif]

##############################################################################
###                                                                        ###
###        Electronic paper (Acta Crystallographica Section E)             ###
###                                                                        ###
##############################################################################
#                                                                            #
# This CIF contains the data in a paper accepted for publication in Acta     #
# Crystallographica Section E. It conforms to the requirements of Notes      #
# for Authors for Section E, and has been peer reviewed under the auspices   #
# of the IUCr Commission on Journals.                                        #
#                                                                            #
# Full details of the Crystallographic Information File format               #
# are given in the paper "The Crystallographic Information File (CIF):       #
# a New Standard Archive File for Crystallography" by S. R. Hall, F. H.      #
# Allen and I. D. Brown [Acta Cryst. (1991), A47, 655-685].                  #
#                                                                            #
# The current version of the core CIF dictionary is obtainable from          #
# ftp://ftp.iucr.org/pub/cif_core.dic. The current version number is 2.4.    #
#                                                                            #
# Software is freely available for graphical display of the structure(s) in  #
# this CIF.  For information consult the CIF home page http://www.iucr.org/  #
# cif/home.html                                                              #
#                                                                            #
# This file may be used for bona fide research purposes within the           #
# scientific community so long as proper attribution is given to the journal # 
# article from which it was obtained.                                        #
#                                                                            #
##############################################################################
                                             
data_global
_audit_creation_method     'form.cif (version 2.0)'
_journal_data_validation_number     ?
_journal_date_recd_electronic     2009-04-03
_journal_date_accepted     2009-06-05
_journal_name_full     'Acta Crystallographica, Section E'
_journal_year     2009
_journal_volume     65
_journal_issue      7
_journal_page_first     o1577
_journal_page_last     o1577
_journal_paper_category     QO
_journal_coeditor_code     FB2148
_publ_contact_author_name     'Hongze Liang'
_publ_contact_author_address
;
  State Key Laboratory Base of Novel Functional Materials
  and Preparation Science,
  Faculty of Materials Science and Chemical Engineering
  Ningbo University
  Ningbo 315211
  People's Republic of China
;
_publ_contact_author_email     'lianghongze@nbu.edu.cn'
_publ_contact_author_fax     '86 574 87600784'
_publ_contact_author_phone     '86 574 87600784'
_publ_section_title
;
Di-<i>tert</i>-butyl 3,3'-(2,2'-bi-1<i>H</i>-imidazole-1,1'-diyl)dipropanoate
;
loop_
    _publ_author_name
    _publ_author_footnote
    _publ_author_address
    'Ke Wang' ?
;
  State Key Laboratory Base of Novel Functional Materials
  and Preparation Science,
  Faculty of Materials Science and Chemical Engineering
  Ningbo University
  Ningbo 315211
  People's Republic of China
;
    'Yue-Jiao Li' ?
;
  State Key Laboratory Base of Novel Functional Materials
  and Preparation Science,
  Faculty of Materials Science and Chemical Engineering
  Ningbo University
  Ningbo 315211
  People's Republic of China
;
    'Ting-Ting Zhang' ?
;
  State Key Laboratory Base of Novel Functional Materials
  and Preparation Science,
  Faculty of Materials Science and Chemical Engineering
  Ningbo University
  Ningbo 315211
  People's Republic of China
;
    'Hong-Ze Liang' ?
;
  State Key Laboratory Base of Novel Functional Materials
  and Preparation Science,
  Faculty of Materials Science and Chemical Engineering
  Ningbo University
  Ningbo 315211
  People's Republic of China
;
data_I
_audit_creation_method     SHELXL-97
_chemical_name_systematic
;
Di-<i>tert</i>-butyl 3,3'-(2,2'-bi-1<i>H</i>-imidazole-1,1'-diyl)dipropanoate
;
_chemical_name_common     ?
_chemical_formula_moiety     'C20 H30 N4 O4'
_chemical_formula_sum     'C20 H30 N4 O4'
_chemical_formula_iupac     'C20 H30 N4 O4'
_chemical_formula_weight     390.48
_chemical_melting_point     ?
_symmetry_cell_setting     monoclinic
_symmetry_space_group_name_H-M     'P 21/c'
_symmetry_space_group_name_Hall     '-P 2ybc'
loop_
    _symmetry_equiv_pos_as_xyz
    'x, y, z'
    '-x, y+1/2, -z+1/2'
    '-x, -y, -z'
    'x, -y-1/2, z-1/2'
_cell_length_a     7.0321(14)
_cell_length_b     17.484(4)
_cell_length_c     8.9681(18)
_cell_angle_alpha     90.00
_cell_angle_beta     100.80(3)
_cell_angle_gamma     90.00
_cell_volume     1083.1(4)
_cell_formula_units_Z     2
_cell_measurement_reflns_used     1478
_cell_measurement_theta_min     2.95
_cell_measurement_theta_max     27.450
_cell_measurement_temperature     295(2)
_exptl_crystal_description     plate
_exptl_crystal_colour     colourless
_exptl_crystal_size_max     0.480
_exptl_crystal_size_mid     0.420
_exptl_crystal_size_min     0.140
_exptl_crystal_density_diffrn     1.197
_exptl_crystal_density_meas     ?
_exptl_crystal_density_method     'not measured'
_exptl_crystal_F_000     420
_exptl_absorpt_coefficient_mu     0.084
_exptl_absorpt_correction_type     'multi-scan'
_exptl_absorpt_process_details     '(ABSCOR; Higashi, 1995)'
_exptl_absorpt_correction_T_min     0.960
_exptl_absorpt_correction_T_max     0.988
_exptl_special_details
;
;
_diffrn_ambient_temperature     295(2)
_diffrn_radiation_type     MoK\a
_diffrn_radiation_wavelength     0.71073
_diffrn_radiation_source     'fine-focus sealed tube'
_diffrn_radiation_monochromator     graphite
_diffrn_measurement_device_type     'Rigaku R-AXIS RAPID'
_diffrn_measurement_method     \w
_diffrn_detector_area_resol_mean     0
_diffrn_reflns_number     9620
_diffrn_reflns_av_R_equivalents     0.0765
_diffrn_reflns_av_sigmaI/netI     0.1458
_diffrn_reflns_theta_min     3.17
_diffrn_reflns_theta_max     27.45
_diffrn_reflns_theta_full     27.45
_diffrn_measured_fraction_theta_max     0.991
_diffrn_measured_fraction_theta_full     0.991
_diffrn_reflns_limit_h_min     -9
_diffrn_reflns_limit_h_max     9
_diffrn_reflns_limit_k_min     -22
_diffrn_reflns_limit_k_max     22
_diffrn_reflns_limit_l_min     -11
_diffrn_reflns_limit_l_max     10
_diffrn_standards_number     0
_diffrn_standards_interval_count     .
_diffrn_standards_interval_time     .
_diffrn_standards_decay_%     ?
_refine_special_details
;
Refinement of <i>F</i>^2^ against ALL reflections. The weighted <i>R</i>-factor
<i>wR</i> and goodness of fit <i>S</i> are based on <i>F</i>^2^, conventional
<i>R</i>-factors <i>R</i> are based on <i>F</i>, with <i>F</i> set to zero for
negative <i>F</i>^2^. The threshold expression of <i>F</i>^2^ >
\s(<i>F</i>^2^) is used only for calculating <i>R</i>-factors(gt) <i>etc</i>.
and is not relevant to the choice of reflections for refinement.
<i>R</i>-factors based on <i>F</i>^2^ are statistically about twice as large
as those based on <i>F</i>, and <i>R</i>- factors based on ALL data will be
even larger.
;
_reflns_number_total     2453
_reflns_number_gt     1474
_reflns_threshold_expression     I>2\s(I)
_refine_ls_structure_factor_coef     Fsqd
_refine_ls_matrix_type     full
_refine_ls_R_factor_all     0.1237
_refine_ls_R_factor_gt     0.0773
_refine_ls_wR_factor_gt     0.1627
_refine_ls_wR_factor_ref     0.1897
_refine_ls_goodness_of_fit_ref     1.024
_refine_ls_restrained_S_all     1.024
_refine_ls_number_reflns     2453
_refine_ls_number_parameters     128
_refine_ls_number_restraints     0
_refine_ls_number_constraints     59
_refine_ls_hydrogen_treatment     constr
_refine_ls_weighting_scheme     calc
_refine_ls_weighting_details
         'calc w=1/[\s^2^(Fo^2^)+(0.0718P)^2^+0.3943P] where P=(Fo^2^+2Fc^2^)/3'
_atom_sites_solution_hydrogens     difmap
_atom_sites_solution_primary     direct
_atom_sites_solution_secondary     difmap
_refine_ls_shift/su_max     0.000
_refine_ls_shift/su_mean     0.000
_refine_diff_density_max     0.315
_refine_diff_density_min     -0.236
_refine_ls_extinction_method     none
_refine_ls_extinction_coef     ?
loop_
    _atom_type_symbol
    _atom_type_description
    _atom_type_scat_dispersion_real
    _atom_type_scat_dispersion_imag
    _atom_type_scat_source
    'C' 'C' 0.0033 0.0016
                         'International Tables Vol C Tables 4.2.6.8 and 6.1.1.4'
    'H' 'H' 0.0000 0.0000
                         'International Tables Vol C Tables 4.2.6.8 and 6.1.1.4'
    'N' 'N' 0.0061 0.0033
                         'International Tables Vol C Tables 4.2.6.8 and 6.1.1.4'
    'O' 'O' 0.0106 0.0060
                         'International Tables Vol C Tables 4.2.6.8 and 6.1.1.4'
_computing_data_collection     'RAPID-AUTO (Rigaku, 1998)'
_computing_cell_refinement     'RAPID-AUTO (Rigaku, 1998)'
_computing_data_reduction     'CrystalStructure (Rigaku/MSC, 2004)'
_computing_structure_solution     'SHELXS97 (Sheldrick, 2008)'
_computing_structure_refinement     'SHELXL97 (Sheldrick, 2008)'
_computing_molecular_graphics     'SHELXTL (Sheldrick, 2008)'
_computing_publication_material     'SHELXL97 (Sheldrick, 2008)'
loop_
    _atom_site_type_symbol
    _atom_site_label
    _atom_site_fract_x
    _atom_site_fract_y
    _atom_site_fract_z
    _atom_site_U_iso_or_equiv
    _atom_site_adp_type
    _atom_site_calc_flag
    _atom_site_refinement_flags
    _atom_site_occupancy
    _atom_site_disorder_assembly
    _atom_site_disorder_group
    N N1 0.3460(3) 0.51573(11) 0.30746(19) 0.0410(5) Uani d . 1 . .
    N N2 0.6689(3) 0.51901(13) 0.3698(2) 0.0522(6) Uani d . 1 . .
    C C10 0.1400(3) 0.50398(14) 0.3101(3) 0.0454(6) Uani d . 1 . .
    H H10A 0.0628 0.5297 0.2237 0.054 Uiso calc R 1 . .
    H H10B 0.1099 0.5268 0.4016 0.054 Uiso calc R 1 . .
    O O2 0.2468(3) 0.32667(12) 0.1854(2) 0.0717(6) Uani d . 1 . .
    O O1 0.0366(3) 0.40123(12) 0.0365(2) 0.0774(7) Uani d . 1 . .
    C C9 0.5051(3) 0.50815(13) 0.4210(2) 0.0415(6) Uani d . 1 . .
    C C8 0.1171(4) 0.38275(15) 0.1612(3) 0.0525(6) Uani d . 1 . .
    C C7 0.6104(4) 0.53329(17) 0.2169(3) 0.0568(7) Uani d . 1 . .
    H H7A 0.6939 0.5428 0.1501 0.068 Uiso calc R 1 . .
    C C6 0.4159(4) 0.53160(15) 0.1774(2) 0.0504(6) Uani d . 1 . .
    H H6A 0.3431 0.5396 0.0809 0.061 Uiso calc R 1 . .
    C C5 0.0864(4) 0.41992(15) 0.3056(3) 0.0520(6) Uani d . 1 . .
    H H5A 0.1644 0.3940 0.3914 0.062 Uiso calc R 1 . .
    H H5B -0.0484 0.4147 0.3144 0.062 Uiso calc R 1 . .
    C C4 0.2854(6) 0.2868(2) 0.0492(4) 0.0905(11) Uani d . 1 . .
    H H4A 0.3139 0.3238 -0.0242 0.109 Uiso calc R 1 . .
    H H4B 0.1724 0.2577 0.0027 0.109 Uiso calc R 1 . .
    C C3 0.4524(6) 0.2349(2) 0.0943(5) 0.0958(12) Uani d . 1 . .
    H H3A 0.4239 0.2005 0.1722 0.115 Uiso calc R 1 . .
    H H3B 0.4664 0.2039 0.0072 0.115 Uiso calc R 1 . .
    C C2 0.6387(6) 0.2728(2) 0.1520(5) 0.1045(13) Uani d . 1 . .
    H H2B 0.6290 0.3010 0.2434 0.125 Uiso calc R 1 . .
    H H2C 0.6653 0.3092 0.0770 0.125 Uiso calc R 1 . .
    C C1 0.8074(6) 0.2163(3) 0.1876(7) 0.1289(18) Uani d . 1 . .
    H H1A 0.9241 0.2435 0.2285 0.193 Uiso calc R 1 . .
    H H1B 0.8229 0.1904 0.0962 0.193 Uiso calc R 1 . .
    H H1C 0.7809 0.1795 0.2605 0.193 Uiso calc R 1 . .
loop_
    _atom_site_aniso_label
    _atom_site_aniso_U_11
    _atom_site_aniso_U_22
    _atom_site_aniso_U_33
    _atom_site_aniso_U_12
    _atom_site_aniso_U_13
    _atom_site_aniso_U_23
    N1 0.0380(10) 0.0516(11) 0.0319(9) 0.0030(9) 0.0030(7) 0.0023(8)
    N2 0.0407(11) 0.0834(16) 0.0336(10) 0.0013(10) 0.0097(8) 0.0031(10)
    C10 0.0364(11) 0.0564(15) 0.0413(12) 0.0045(11) 0.0017(9) 0.0019(10)
    O2 0.0728(13) 0.0805(15) 0.0564(12) 0.0151(11) -0.0018(9) -0.0074(10)
    O1 0.0988(16) 0.0791(15) 0.0457(11) 0.0097(12) -0.0087(10) 0.0001(9)
    C9 0.0377(11) 0.0553(14) 0.0304(11) 0.0037(11) 0.0033(8) -0.0010(9)
    C8 0.0518(14) 0.0532(15) 0.0491(15) -0.0082(12) 0.0006(11) 0.0019(11)
    C7 0.0522(15) 0.086(2) 0.0343(12) -0.0015(13) 0.0134(10) 0.0047(12)
    C6 0.0539(14) 0.0675(17) 0.0289(11) 0.0016(12) 0.0051(10) 0.0033(11)
    C5 0.0474(13) 0.0629(16) 0.0444(13) -0.0046(12) 0.0054(10) 0.0044(12)
    C4 0.100(3) 0.098(3) 0.069(2) 0.020(2) 0.0058(18) -0.0199(19)
    C3 0.097(3) 0.095(3) 0.098(3) -0.005(2) 0.026(2) -0.021(2)
    C2 0.101(3) 0.095(3) 0.115(3) -0.006(2) 0.013(2) -0.001(2)
    C1 0.087(3) 0.101(3) 0.198(5) 0.000(2) 0.025(3) 0.031(3)
_geom_special_details
;
All e.s.d.'s (except the e.s.d. in the dihedral angle between two l.s. planes)
are estimated using the full covariance matrix. The cell e.s.d.'s are taken
into account individually in the estimation of e.s.d.'s in distances, angles
and torsion angles; correlations between e.s.d.'s in cell parameters are only
used when they are defined by crystal symmetry. An approximate (isotropic)
treatment of cell e.s.d.'s is used for estimating e.s.d.'s involving l.s.
planes.
;
loop_
    _geom_bond_atom_site_label_1
    _geom_bond_atom_site_label_2
    _geom_bond_site_symmetry_2
    _geom_bond_distance
    _geom_bond_publ_flag
    N1 C9 . 1.371(3) ?
    N1 C6 . 1.376(3) ?
    N1 C10 . 1.468(3) ?
    N2 C9 . 1.331(3) ?
    N2 C7 . 1.378(3) ?
    C10 C5 . 1.516(3) ?
    C10 H10A . 0.9700 ?
    C10 H10B . 0.9700 ?
    O2 C8 . 1.329(3) ?
    O2 C4 . 1.475(4) ?
    O1 C8 . 1.199(3) ?
    C9 C9 3_666 1.460(4) ?
    C8 C5 . 1.500(4) ?
    C7 C6 . 1.347(3) ?
    C7 H7A . 0.9300 ?
    C6 H6A . 0.9300 ?
    C5 H5A . 0.9700 ?
    C5 H5B . 0.9700 ?
    C4 C3 . 1.480(5) ?
    C4 H4A . 0.9700 ?
    C4 H4B . 0.9700 ?
    C3 C2 . 1.473(5) ?
    C3 H3A . 0.9700 ?
    C3 H3B . 0.9700 ?
    C2 C1 . 1.531(5) ?
    C2 H2B . 0.9700 ?
    C2 H2C . 0.9700 ?
    C1 H1A . 0.9600 ?
    C1 H1B . 0.9600 ?
    C1 H1C . 0.9600 ?
loop_
    _geom_angle_atom_site_label_1
    _geom_angle_atom_site_label_2
    _geom_angle_atom_site_label_3
    _geom_angle_site_symmetry_1
    _geom_angle_site_symmetry_3
    _geom_angle
    _geom_angle_publ_flag
    C9 N1 C6 . . 106.13(18) ?
    C9 N1 C10 . . 130.15(19) ?
    C6 N1 C10 . . 123.53(18) ?
    C9 N2 C7 . . 104.6(2) ?
    N1 C10 C5 . . 112.1(2) ?
    N1 C10 H10A . . 109.2 ?
    C5 C10 H10A . . 109.2 ?
    N1 C10 H10B . . 109.2 ?
    C5 C10 H10B . . 109.2 ?
    H10A C10 H10B . . 107.9 ?
    C8 O2 C4 . . 116.1(2) ?
    N2 C9 N1 . . 111.59(19) ?
    N2 C9 C9 . 3_666 124.5(2) ?
    N1 C9 C9 . 3_666 123.9(2) ?
    O1 C8 O2 . . 122.7(3) ?
    O1 C8 C5 . . 124.7(3) ?
    O2 C8 C5 . . 112.6(2) ?
    C6 C7 N2 . . 110.9(2) ?
    C6 C7 H7A . . 124.5 ?
    N2 C7 H7A . . 124.5 ?
    C7 C6 N1 . . 106.7(2) ?
    C7 C6 H6A . . 126.6 ?
    N1 C6 H6A . . 126.6 ?
    C8 C5 C10 . . 111.6(2) ?
    C8 C5 H5A . . 109.3 ?
    C10 C5 H5A . . 109.3 ?
    C8 C5 H5B . . 109.3 ?
    C10 C5 H5B . . 109.3 ?
    H5A C5 H5B . . 108.0 ?
    O2 C4 C3 . . 108.9(3) ?
    O2 C4 H4A . . 109.9 ?
    C3 C4 H4A . . 109.9 ?
    O2 C4 H4B . . 109.9 ?
    C3 C4 H4B . . 109.9 ?
    H4A C4 H4B . . 108.3 ?
    C2 C3 C4 . . 115.3(4) ?
    C2 C3 H3A . . 108.4 ?
    C4 C3 H3A . . 108.4 ?
    C2 C3 H3B . . 108.4 ?
    C4 C3 H3B . . 108.4 ?
    H3A C3 H3B . . 107.5 ?
    C3 C2 C1 . . 112.7(4) ?
    C3 C2 H2B . . 109.0 ?
    C1 C2 H2B . . 109.0 ?
    C3 C2 H2C . . 109.0 ?
    C1 C2 H2C . . 109.0 ?
    H2B C2 H2C . . 107.8 ?
    C2 C1 H1A . . 109.5 ?
    C2 C1 H1B . . 109.5 ?
    H1A C1 H1B . . 109.5 ?
    C2 C1 H1C . . 109.5 ?
    H1A C1 H1C . . 109.5 ?
    H1B C1 H1C . . 109.5 ?
loop_
    _geom_hbond_atom_site_label_D
    _geom_hbond_atom_site_label_H
    _geom_hbond_atom_site_label_A
    _geom_hbond_site_symmetry_A
    _geom_hbond_distance_DH
    _geom_hbond_distance_HA
    _geom_hbond_distance_DA
    _geom_hbond_angle_DHA
    _geom_hbond_publ_flag
    C10 H10B N2 3_666 0.97 2.46 2.960(3) 111 y
