# Supplementary material for: Di-tert-butyl 3,3′-(2,2′-bi-1H-imidazole-1,1′-di­yl)dipropanoate
Source: Acta Crystallogr Sect E Struct Rep Online. 2009 Jun 13;65(Pt 7):o1577. doi: 10.1107/S1600536809021369 (PMC2969301; doi:10.1107/S1600536809021369)
Supplement: Supplementary file 2 [file e-65-o1577-Isup2.hkl]

# 
# h,k,l, Fc-squared, Fo-squared, sigma(Fo-squared) and status flag 
# 
data_I
_shelx_title ' tref in P2(1)/c' 
_shelx_refln_list_code          4 
_shelx_F_calc_maximum      110.54 
_exptl_crystal_F_000       420.00 
_reflns_d_resolution_high  0.7709 
 
loop_ 
 _symmetry_equiv_pos_as_xyz 
 'x, y, z' 
 '-x, y+1/2, -z+1/2' 
 '-x, -y, -z' 
 'x, -y-1/2, z-1/2' 
 
_cell_length_a     7.0321 
_cell_length_b    17.4843 
_cell_length_c     8.9681 
_cell_angle_alpha  90.000 
_cell_angle_beta  100.796 
_cell_angle_gamma  90.000 
 
_shelx_F_squared_multiplier     1.000 
 
loop_ 
 _refln_index_h 
 _refln_index_k 
 _refln_index_l 
 _refln_F_squared_calc 
 _refln_F_squared_meas 
 _refln_F_squared_sigma 
 _refln_observed_status 
   2   0   0       29.85       26.44      1.80 o 
   3   0   0      299.58      290.84     12.42 o 
   4   0   0      384.00      435.37     11.32 o 
   5   0   0       82.82      161.18     45.11 o 
   6   0   0       19.26       34.88     15.91 o 
   7   0   0       20.44       16.16      3.36 o 
   8   0   0       18.31       21.02      4.44 o 
   1   1   0     1087.30      984.19     13.15 o 
   3   1   0        0.63       -0.07      0.50 o 
   4   1   0       71.97       92.81      7.34 o 
   5   1   0      213.45      227.87     10.70 o 
   6   1   0       49.47       74.77      5.35 o 
   7   1   0        9.87       10.76      2.40 o 
   8   1   0        0.35        0.09      1.57 o 
   1   2   0       61.32       50.07      1.21 o 
   2   2   0     1743.57     1649.07     46.78 o 
   3   2   0      359.55      399.48     10.55 o 
   4   2   0      835.94      921.17     15.31 o 
   5   2   0       88.33      116.21     13.79 o 
   6   2   0       88.33      103.38      5.62 o 
   7   2   0       13.02       12.72      1.82 o 
   8   2   0        8.19        5.45      3.60 o 
   1   3   0     1073.48     1132.46     38.44 o 
   2   3   0     1218.72     1065.60     23.81 o 
   3   3   0      452.07      510.01     10.65 o 
   4   3   0      236.00      252.13      5.44 o 
   5   3   0       30.44       33.48      3.20 o 
   6   3   0       20.44       81.69     19.63 o 
   7   3   0        3.45        1.95      1.30 o 
   8   3   0        4.62        3.68      1.96 o 
   0   4   0    12218.83    11458.72  15813.33 o 
   1   4   0    10073.93     9764.25   2652.40 o 
   2   4   0      115.19      127.84      5.25 o 
   3   4   0       19.78       17.94      2.16 o 
   4   4   0      236.50      245.32      6.99 o 
   5   4   0        0.01        5.54      4.73 o 
   6   4   0      188.30      175.08      8.13 o 
   7   4   0       10.76        9.97      2.32 o 
   8   4   0        1.41        1.67      2.00 o 
   1   5   0      404.40      435.32      9.23 o 
   2   5   0       37.04       27.76      1.13 o 
   3   5   0       47.76       40.64      2.79 o 
   4   5   0       13.82       11.29      2.00 o 
   5   5   0        5.28        3.81      1.80 o 
   6   5   0        1.27       71.59     44.89 o 
   7   5   0        3.60        3.28      2.16 o 
   8   5   0        0.88        1.91      1.87 o 
   0   6   0      654.60      647.64     19.77 o 
   1   6   0     2038.77     2194.35     45.64 o 
   2   6   0     1097.35     1080.82     18.92 o 
   3   6   0        0.13        0.82      1.32 o 
   4   6   0        1.00        2.07      1.57 o 
   5   6   0       12.69       10.87      2.31 o 
   6   6   0       99.05       94.05      5.41 o 
   7   6   0        0.48        2.29      2.64 o 
   8   6   0       18.14       17.53      3.80 o 
   1   7   0        4.09        2.11      1.18 o 
   2   7   0      501.28      518.33      9.53 o 
   3   7   0      814.95      794.67     21.77 o 
   4   7   0        0.26       -1.17      1.42 o 
   5   7   0        0.45        1.11      1.46 o 
   6   7   0        9.68       32.86     15.41 o 
   7   7   0        0.00       -0.10      1.71 o 
   8   7   0        0.00        3.19      2.42 o 
   0   8   0      965.12      991.74     29.73 o 
   1   8   0       68.47       71.82      3.15 o 
   2   8   0      234.07      235.78      5.40 o 
   3   8   0       29.95       23.27      2.70 o 
   4   8   0      126.56      124.68      5.98 o 
   5   8   0       53.24       48.40      4.11 o 
   6   8   0      133.42      144.13      7.51 o 
   7   8   0        0.07       -0.61      2.26 o 
   8   8   0       12.39        7.27      3.26 o 
   1   9   0       92.97      106.59      4.51 o 
   2   9   0       46.83       53.20      2.70 o 
   3   9   0       46.66       45.14      5.40 o 
   4   9   0       36.66       32.55      4.39 o 
   5   9   0       13.75       16.19      3.23 o 
   6   9   0        3.58       -0.07      2.41 o 
   7   9   0        1.93        6.19      5.40 o 
   8   9   0        0.31        0.91      3.33 o 
   0  10   0     1206.87     1427.72    155.49 o 
   1  10   0      219.12      207.01      6.96 o 
   2  10   0       16.02       18.83      2.07 o 
   3  10   0        3.93        4.17      1.09 o 
   4  10   0        1.16        1.69      2.31 o 
   5  10   0       58.12       52.19      5.15 o 
   6  10   0       48.84       53.55      6.28 o 
   7  10   0        4.30        7.06      3.10 o 
   8  10   0        4.66        9.77      5.61 o 
   1  11   0       18.11       13.15      2.17 o 
   2  11   0        2.41        5.18      1.61 o 
   3  11   0        0.01        0.36      0.70 o 
   4  11   0       20.30       21.48      4.28 o 
   5  11   0        4.02        3.35      2.23 o 
   6  11   0        5.16        4.77      2.81 o 
   7  11   0        0.19        8.56      3.20 o 
   0  12   0       69.19       67.23      6.52 o 
   1  12   0       32.89       36.58      3.06 o 
   2  12   0       11.36        9.63      2.06 o 
   3  12   0       10.21        9.44      1.48 o 
   4  12   0       24.95       26.50      4.93 o 
   5  12   0       43.52       48.25      5.30 o 
   6  12   0        6.20        9.67      3.31 o 
   7  12   0        7.31        9.32      4.94 o 
   1  13   0       22.54       21.55      2.79 o 
   2  13   0       14.28       12.80      2.36 o 
   3  13   0        3.69        2.50      1.17 o 
   4  13   0        0.07        1.57      2.62 o 
   5  13   0       21.55       27.16      5.44 o 
   6  13   0        1.59        3.68      7.57 o 
   7  13   0        0.02        2.27      3.05 o 
   0  14   0        6.93        5.39      2.85 o 
   1  14   0        0.07        3.75      2.09 o 
   2  14   0        1.60        0.92      1.44 o 
   3  14   0       29.98       20.47      3.50 o 
   4  14   0        0.04        1.63      1.12 o 
   5  14   0       29.15       42.97      6.96 o 
   6  14   0       19.67       24.38      4.89 o 
   7  14   0        1.30        6.12      3.37 o 
   1  15   0       34.34       38.00      3.81 o 
   2  15   0        1.07        0.76      1.37 o 
   3  15   0        0.34        0.69      1.12 o 
   4  15   0       10.87        7.01      1.81 o 
   5  15   0       13.12       15.25      4.84 o 
   6  15   0        0.76        1.53      4.20 o 
   0  16   0       21.13       30.14      5.06 o 
   1  16   0        5.20        6.76      2.30 o 
   2  16   0        0.01       -0.24      1.20 o 
   3  16   0       54.54       55.75      3.84 o 
   4  16   0        0.03       -0.99      2.04 o 
   5  16   0       15.35        4.24      4.56 o 
   6  16   0        6.35        7.46      3.59 o 
   1  17   0        2.81        1.65      1.70 o 
   2  17   0        1.20        3.41      2.54 o 
   3  17   0        0.57       -3.26      3.76 o 
   4  17   0        2.01       11.89      5.95 o 
   5  17   0        0.87        3.21      3.69 o 
   0  18   0        6.93        7.86      4.13 o 
   1  18   0        3.99        1.39      1.81 o 
   2  18   0        2.52        1.61      2.74 o 
   3  18   0       15.54       14.07      2.86 o 
   4  18   0        3.62       16.76      6.93 o 
   5  18   0        3.64        4.73      4.12 o 
   1  19   0        0.00       -0.17      1.86 o 
   2  19   0        2.63        8.21      2.45 o 
   3  19   0        0.75       10.93      7.09 o 
   4  19   0        0.69        3.33      9.67 o 
   0  20   0       10.02       13.84      5.01 o 
   1  20   0        1.87        6.94      3.11 o 
   2  20   0        3.92       15.90      4.12 o 
   3  20   0        2.66        8.68      7.50 o 
   4  20   0        2.49       12.41      7.08 o 
   1  21   0        2.54       -1.52      3.38 o 
   2  21   0        0.52        7.34      3.56 o 
   3  21   0        0.04       13.34      6.41 o 
   0  22   0        0.03       -0.58      2.80 o 
   1  22   0        0.08        2.20      2.38 o 
   2  22   0        0.28        8.94      2.83 o 
  -8   1   1        2.90        3.64      3.23 o 
  -7   1   1        3.90        1.81      1.48 o 
  -6   1   1      243.90      266.54      6.24 o 
  -5   1   1      119.23      116.53      3.67 o 
  -4   1   1       14.98       17.94      1.36 o 
  -3   1   1     1013.41     1046.33     14.59 o 
  -2   1   1     2431.98     2477.12     41.01 o 
  -1   1   1     6372.25     5922.57    270.44 o 
   1   1   1      320.36      260.44      3.28 o 
   2   1   1     1408.98     1301.89     16.69 o 
   3   1   1        6.54       12.68      1.13 o 
   4   1   1        6.02        8.92      1.11 o 
   5   1   1      143.11      144.96      4.31 o 
   6   1   1       28.49       19.91      2.00 o 
   7   1   1       68.75       80.02      5.16 o 
   8   1   1        0.09        0.64      2.05 o 
  -9   2   1        0.00        6.01      3.34 o 
  -8   2   1        0.45        0.20      1.95 o 
  -7   2   1        0.02        0.51      0.98 o 
  -6   2   1       52.77      120.97     39.64 o 
  -5   2   1      193.37      213.71     11.46 o 
  -4   2   1       13.04       10.81      1.18 o 
  -3   2   1        0.65        5.96      1.07 o 
  -2   2   1      560.50      468.41      8.34 o 
  -1   2   1      498.45      444.85      6.71 o 
   0   2   1      959.71      956.28     29.22 o 
   1   2   1     4439.98     4712.39    126.23 o 
   2   2   1      184.40      173.12      2.83 o 
   3   2   1       25.60       27.31      2.28 o 
   4   2   1      119.77      103.39      2.48 o 
   5   2   1       21.85       67.13     29.66 o 
   6   2   1       28.06       27.34      4.20 o 
   7   2   1        1.10        0.08      1.10 o 
   8   2   1        6.68        4.48      1.54 o 
  -8   3   1        3.44        4.84      1.94 o 
  -7   3   1       26.78       15.09      2.52 o 
  -6   3   1      106.42      127.15      7.73 o 
  -5   3   1       20.90       78.72     34.16 o 
  -4   3   1       23.41       20.97      1.79 o 
  -3   3   1      308.84      346.41      8.10 o 
  -2   3   1        5.46        2.78      1.05 o 
  -1   3   1      300.55      278.48      5.32 o 
   0   3   1     4454.55     4647.13    111.70 o 
   3   3   1     1186.83     1016.88     40.62 o 
   4   3   1        4.22        5.39      1.10 o 
   5   3   1      427.57      442.50      9.45 o 
   6   3   1       39.68       44.96      2.42 o 
   7   3   1        1.43        1.31      1.15 o 
   8   3   1       14.56        6.61      2.76 o 
  -8   4   1        7.84        8.45      3.40 o 
  -7   4   1        1.67        1.18      0.88 o 
  -6   4   1        7.49       35.41     17.21 o 
  -5   4   1       24.02       17.00      1.79 o 
  -4   4   1        4.65        2.39      0.72 o 
  -3   4   1     1530.31     1427.26     24.97 o 
  -2   4   1      427.42      378.28      8.34 o 
  -1   4   1     5373.40     5776.36    155.28 o 
   0   4   1     1470.87     1471.38     27.24 o 
   1   4   1      713.23      720.41     18.72 o 
   2   4   1      590.45      620.95     15.00 o 
   3   4   1       14.05       15.28      2.39 o 
   4   4   1        3.95        5.63      1.74 o 
   5   4   1       39.46      163.42     79.45 o 
   6   4   1        3.80        3.67      2.04 o 
   7   4   1        0.08       -0.31      1.61 o 
   8   4   1        2.13        3.54      1.98 o 
  -8   5   1        0.26        0.60      1.67 o 
  -7   5   1       16.94       10.72      2.39 o 
  -6   5   1       72.67       75.42      3.65 o 
  -5   5   1       11.65       11.72      1.47 o 
  -4   5   1      158.32      140.96      3.84 o 
  -3   5   1      206.56      228.07      6.62 o 
  -2   5   1      617.81      637.88     19.37 o 
  -1   5   1       71.68       72.61      3.38 o 
   0   5   1     1506.40     1511.76     30.12 o 
   1   5   1      720.49      831.21     22.44 o 
   2   5   1     1289.77     1127.92     27.26 o 
   3   5   1      630.08      549.22     12.56 o 
   4   5   1       73.61       78.96      4.77 o 
   5   5   1       44.43       41.72      5.25 o 
   6   5   1      103.47      112.98      6.12 o 
   7   5   1        1.93        0.97      1.52 o 
   8   5   1       16.27       14.39      3.25 o 
  -8   6   1        2.40        3.87      2.57 o 
  -7   6   1        0.17       -1.34      1.79 o 
  -6   6   1        7.97        2.31      1.74 o 
  -5   6   1        3.42        7.11      2.00 o 
  -4   6   1      272.06      314.37      7.53 o 
  -3   6   1      392.05      309.45      7.71 o 
  -2   6   1      142.89      107.40      3.25 o 
  -1   6   1       89.83      100.52      3.72 o 
   0   6   1     3751.25     3957.89     97.01 o 
   1   6   1      137.67      152.82      4.40 o 
   2   6   1        2.26        4.61      0.77 o 
   3   6   1      269.72      267.09     13.22 o 
   4   6   1      149.49      154.32      6.58 o 
   5   6   1        8.64       11.51      2.60 o 
   6   6   1        0.74        2.13      2.13 o 
   7   6   1        1.29        1.82      1.88 o 
   8   6   1        0.00       -0.38      1.74 o 
  -8   7   1        0.02       -2.19      2.19 o 
  -7   7   1        1.05        0.55      1.61 o 
  -6   7   1      103.01      117.39      8.04 o 
  -5   7   1        1.84        1.46      1.63 o 
  -4   7   1       15.17       50.83     16.64 o 
  -3   7   1       11.47        8.48      1.56 o 
  -2   7   1       63.04       59.37      2.71 o 
  -1   7   1      379.07      355.44      7.84 o 
   0   7   1      639.82      623.44     12.96 o 
   1   7   1        1.68        8.20      1.55 o 
   2   7   1      160.81       98.27     18.44 o 
   3   7   1      230.03      180.72      8.39 o 
   4   7   1        0.34        6.01      4.70 o 
   5   7   1      158.00      168.67      7.45 o 
   6   7   1       15.85       16.19      3.48 o 
   7   7   1        8.15        7.29      2.68 o 
   8   7   1       10.44       11.45      4.06 o 
  -8   8   1        0.00        4.44      2.85 o 
  -7   8   1       20.20       21.05      3.39 o 
  -6   8   1        0.38        0.82      1.61 o 
  -5   8   1       20.32       20.92      3.23 o 
  -4   8   1      646.73      680.41     18.76 o 
  -3   8   1      382.89      331.37      7.23 o 
  -2   8   1       59.85       74.45      3.57 o 
  -1   8   1      318.68      301.04      7.60 o 
   0   8   1     1978.54     1925.21     62.08 o 
   1   8   1       26.38       17.10      2.15 o 
   2   8   1      238.81      229.62     10.85 o 
   3   8   1      340.36      340.91     13.05 o 
   4   8   1      173.06      177.82      7.45 o 
   5   8   1        0.37        4.63      5.36 o 
   6   8   1        0.35        1.48      2.05 o 
   7   8   1        0.01        0.84      2.01 o 
   8   8   1        0.84        5.66      2.95 o 
  -8   9   1        0.07        4.04      2.77 o 
  -7   9   1        2.88        2.31      3.73 o 
  -6   9   1       37.53       29.05      4.25 o 
  -5   9   1       54.06       59.20      4.51 o 
  -4   9   1       10.43       12.99      3.46 o 
  -3   9   1      338.78      364.70      8.08 o 
  -2   9   1      334.35      313.76      8.03 o 
  -1   9   1      680.95      687.80     22.57 o 
   0   9   1       48.45       40.92      2.87 o 
   1   9   1      220.06      182.70     15.58 o 
   2   9   1      178.78      173.89      4.71 o 
   3   9   1        6.80        1.63      1.27 o 
   4   9   1        2.50        1.71      2.05 o 
   5   9   1      122.84      124.56      6.90 o 
   6   9   1        2.20        1.55      2.06 o 
   7   9   1        4.54        0.66      2.73 o 
   8   9   1        2.42        2.29      3.20 o 
  -8  10   1        0.20        2.85      2.46 o 
  -7  10   1       27.68       24.53      7.53 o 
  -6  10   1        1.73        2.57      1.95 o 
  -5  10   1        0.10        0.99      1.67 o 
  -4  10   1        0.02       -0.14      0.84 o 
  -3  10   1       19.48       25.79      2.21 o 
  -2  10   1       61.48       59.48      3.16 o 
  -1  10   1      149.14      148.83      5.63 o 
   0  10   1     1542.48     1574.69     41.38 o 
   1  10   1       74.34       82.58      5.90 o 
   2  10   1      209.52      197.80      5.52 o 
   3  10   1       24.50       17.09      4.42 o 
   4  10   1       10.13       15.46      3.66 o 
   5  10   1       16.68       20.65      3.59 o 
   6  10   1        0.04       -1.64      2.56 o 
   7  10   1        2.10        5.46      3.05 o 
  -7  11   1        1.08        5.15      5.55 o 
  -6  11   1        6.28        9.21      3.09 o 
  -5  11   1        4.89        3.09      2.10 o 
  -4  11   1       49.33       50.03      3.09 o 
  -3  11   1       41.18       44.90      2.98 o 
  -2  11   1        7.27        8.14      2.05 o 
  -1  11   1      529.43      541.36     13.27 o 
   0  11   1       31.77       29.91      3.05 o 
   1  11   1       14.19       13.91      2.29 o 
   2  11   1        3.77        1.42      1.13 o 
   3  11   1        0.74        0.34      0.55 o 
   4  11   1        2.02        2.68      2.48 o 
   5  11   1       32.69       34.38      4.42 o 
   6  11   1        6.10        4.28      2.60 o 
   7  11   1        5.63       12.24      4.60 o 
  -7  12   1        5.59        2.35      4.23 o 
  -6  12   1       22.29       21.63      3.84 o 
  -5  12   1        0.06        1.13      2.04 o 
  -4  12   1       39.65       38.14      3.11 o 
  -3  12   1      246.60      250.44      7.54 o 
  -2  12   1        8.45        7.93      1.98 o 
  -1  12   1       97.82      104.27      5.00 o 
   0  12   1      140.39      129.11      6.82 o 
   1  12   1      219.94      178.38     22.53 o 
   2  12   1       10.67       11.84      2.05 o 
   3  12   1       21.47       26.22      1.80 o 
   4  12   1       76.73       77.72      7.20 o 
   5  12   1        0.91        2.73      2.48 o 
   6  12   1        4.44        7.14      3.10 o 
   7  12   1        1.09        5.98      3.28 o 
  -7  13   1        0.01        3.31      2.88 o 
  -6  13   1        0.25       -1.80      2.17 o 
  -5  13   1        0.18        1.31      2.13 o 
  -4  13   1       10.00        2.97      1.50 o 
  -3  13   1       13.19       15.30      2.25 o 
  -2  13   1       11.67       12.86      2.58 o 
  -1  13   1       16.68       16.16      2.62 o 
   0  13   1      157.12      167.60      7.56 o 
   1  13   1        1.32        0.13      1.12 o 
   2  13   1       94.56       94.62      4.69 o 
   3  13   1       21.49       19.83      4.02 o 
   4  13   1        3.26        2.50      2.68 o 
   5  13   1       20.29       21.65      5.21 o 
   6  13   1        1.21        9.75      5.50 o 
   7  13   1        0.14       12.71      7.08 o 
  -7  14   1        0.58        8.14      3.24 o 
  -6  14   1       38.66       50.11      6.21 o 
  -5  14   1        0.02        9.10      3.95 o 
  -4  14   1       12.66        9.65      1.48 o 
  -3  14   1        3.69        6.57      1.87 o 
  -2  14   1        5.23        6.30      2.02 o 
  -1  14   1       55.46       59.97      4.48 o 
   0  14   1       73.73       79.70      5.21 o 
   1  14   1       16.63       15.34      2.67 o 
   2  14   1        5.60        5.04      1.79 o 
   3  14   1        3.81        3.74      1.27 o 
   4  14   1       28.04       36.83      4.75 o 
   5  14   1        1.97        2.15      2.78 o 
   6  14   1        5.27        7.12      3.96 o 
  -6  15   1        0.74        3.51      2.82 o 
  -5  15   1       16.95       23.57      5.62 o 
  -4  15   1        0.58        1.62      1.72 o 
  -3  15   1        9.60        9.76      2.35 o 
  -2  15   1        5.31        7.01      2.39 o 
  -1  15   1        0.01        0.01      1.56 o 
   0  15   1       70.96       63.91      4.66 o 
   1  15   1       10.13       11.73      2.55 o 
   2  15   1       17.68        9.03      2.18 o 
   3  15   1        9.95       11.04      1.85 o 
   4  15   1        2.67        3.71      2.15 o 
   5  15   1       16.45       11.26      4.45 o 
   6  15   1        0.24        6.34      5.46 o 
  -6  16   1       11.68       16.46      7.27 o 
  -5  16   1        4.29       11.15      4.87 o 
  -4  16   1        6.42        9.54      4.13 o 
  -3  16   1        2.78        8.60      4.08 o 
  -2  16   1       51.04       58.68      4.75 o 
  -1  16   1        8.59        3.74      2.16 o 
   0  16   1       72.53       69.23      4.93 o 
   1  16   1        3.79        3.77      2.35 o 
   2  16   1        3.77        2.48      1.77 o 
   3  16   1        4.96        5.15      1.67 o 
   4  16   1        0.01        2.34      2.46 o 
   5  16   1        0.17        2.77      5.89 o 
   6  16   1        6.71        6.77      3.64 o 
  -6  17   1        3.60       13.30      5.73 o 
  -5  17   1        3.62        4.50      5.48 o 
  -4  17   1        2.34        3.54      1.60 o 
  -3  17   1        0.10        4.51      2.28 o 
  -2  17   1        0.08        0.71      1.75 o 
  -1  17   1       35.00       25.56      3.39 o 
   0  17   1        3.09        3.42      2.19 o 
   1  17   1        0.00       -0.87      1.50 o 
   2  17   1       42.44       46.93      4.27 o 
   3  17   1        5.05        6.99      1.93 o 
   4  17   1        1.88        1.11      3.12 o 
   5  17   1        3.72        3.53      4.34 o 
  -5  18   1        7.35       12.26      7.46 o 
  -4  18   1        1.25        9.13      9.49 o 
  -3  18   1        1.83        3.10      1.67 o 
  -2  18   1        1.71        1.62      1.85 o 
  -1  18   1        7.85        5.73      2.64 o 
   0  18   1        0.74        1.51      2.13 o 
   1  18   1        3.86        3.05      1.81 o 
   2  18   1        0.16        3.25      4.91 o 
   3  18   1        5.85        5.67      4.67 o 
   4  18   1        0.69        4.23      3.45 o 
   5  18   1        0.04        0.42      3.52 o 
  -4  19   1        0.09       17.29      7.30 o 
  -3  19   1        3.59        4.98      3.87 o 
  -2  19   1        0.23        6.88      4.59 o 
  -1  19   1        4.79        2.22      2.21 o 
   0  19   1        0.75        1.22      1.95 o 
   1  19   1        0.44        5.49      3.07 o 
   2  19   1        0.16        2.39      3.28 o 
   3  19   1        8.67        6.29      6.68 o 
   4  19   1        0.13        2.04      3.15 o 
  -4  20   1        0.00        3.02      5.50 o 
  -3  20   1        1.05       -0.45      1.67 o 
  -2  20   1        0.49        0.43      4.15 o 
  -1  20   1        2.99        7.24      2.68 o 
   0  20   1        1.88        2.72      2.13 o 
   1  20   1        3.22        7.21      3.35 o 
   2  20   1        0.88        5.63      4.45 o 
   3  20   1        0.02        3.31      3.19 o 
  -3  21   1        1.56        2.76      6.61 o 
  -2  21   1        0.02        3.87      2.14 o 
  -1  21   1        0.30        3.60      4.02 o 
   0  21   1        1.02        2.88      3.13 o 
   1  21   1        5.13        4.75      2.77 o 
   2  21   1        0.12        4.71      2.19 o 
   3  21   1        5.43        5.87      9.78 o 
  -2  22   1        0.18        4.07      2.91 o 
  -1  22   1        0.15        4.59      2.49 o 
   0  22   1        7.12        7.89      5.01 o 
   1  22   1        0.64        1.30      1.76 o 
  -8   0   2        4.61        2.92      2.69 o 
  -7   0   2        6.28        4.74      3.95 o 
  -6   0   2        1.33        0.07      1.53 o 
  -5   0   2       95.15       98.90      5.78 o 
  -4   0   2     1124.38     1254.84     28.84 o 
  -3   0   2       16.03       46.38     11.83 o 
  -2   0   2      138.17      162.81      5.28 o 
   0   0   2     4198.64     4129.49    135.92 o 
   1   0   2       60.11       51.15      2.71 o 
   2   0   2     1800.10     1669.47    127.60 o 
   3   0   2       35.40       29.84      4.33 o 
   4   0   2      660.00      733.45     25.21 o 
   5   0   2      334.65      334.40     10.16 o 
   6   0   2      110.16      121.21      6.15 o 
   7   0   2        0.41        1.08      1.14 o 
   8   0   2        2.07        5.54      6.54 o 
  -9   1   2        1.07        4.91      3.69 o 
  -8   1   2        0.04        2.17      1.79 o 
  -7   1   2       20.62       17.98      2.91 o 
  -6   1   2        0.12        0.06      1.03 o 
  -5   1   2        0.03        0.35      0.57 o 
  -4   1   2       24.69       90.38     35.60 o 
  -3   1   2       26.14       36.54      1.61 o 
  -2   1   2       66.29       74.10      2.28 o 
   0   1   2     7396.14     7092.09    229.97 o 
   1   1   2        4.70        0.23      0.58 o 
   2   1   2      462.16      454.86      7.26 o 
   3   1   2       20.22       27.27      1.49 o 
   4   1   2       20.70       17.62      1.81 o 
   5   1   2        1.42        3.06      1.42 o 
   6   1   2        3.10        3.12      1.06 o 
   7   1   2       15.81       14.57      2.30 o 
   8   1   2        5.89        4.62      2.92 o 
  -9   2   2       10.61        8.40      4.44 o 
  -8   2   2        1.27        3.23      2.24 o 
  -7   2   2        0.68        0.51      1.53 o 
  -6   2   2       37.25       51.04      2.76 o 
  -5   2   2       12.01       12.84      1.60 o 
  -4   2   2      768.07      813.08     14.69 o 
  -3   2   2      181.00      165.17      2.92 o 
  -2   2   2      297.58      322.70      6.09 o 
  -1   2   2      248.34      252.53      5.37 o 
   0   2   2     1808.41     1753.02     37.63 o 
   1   2   2      460.85      443.99      7.93 o 
   2   2   2      299.70      314.83      4.76 o 
   3   2   2      209.47      222.25      3.97 o 
   4   2   2      359.27      411.73      6.73 o 
   5   2   2        3.68        3.74      0.94 o 
   6   2   2        2.34        2.29      1.19 o 
   7   2   2       35.81       39.90      4.25 o 
   8   2   2        0.40        1.22      2.05 o 
  -9   3   2        0.00        1.34      3.24 o 
  -8   3   2        0.19        2.05      1.79 o 
  -7   3   2        9.10        6.01      1.52 o 
  -6   3   2       10.05        6.10      1.55 o 
  -5   3   2       78.55       71.04      4.06 o 
  -4   3   2        5.79        7.76      1.31 o 
  -3   3   2       37.23       40.86      2.03 o 
  -2   3   2        8.12       12.96      1.33 o 
  -1   3   2     3176.43     2864.97     61.85 o 
   0   3   2     1513.19     1483.61     43.42 o 
   1   3   2        8.76       11.14      1.03 o 
   2   3   2        9.46       15.36      1.32 o 
   3   3   2        6.38        4.57      0.87 o 
   4   3   2        5.34        3.97      0.79 o 
   5   3   2        2.87        2.60      1.17 o 
   6   3   2       63.76       71.07      3.12 o 
   7   3   2       10.80        8.84      2.44 o 
   8   3   2        6.98        6.46      2.41 o 
  -8   4   2        0.96        0.82      1.09 o 
  -7   4   2       10.27       12.02      1.67 o 
  -6   4   2       35.48       36.28      2.53 o 
  -5   4   2        7.02        9.55      1.33 o 
  -4   4   2      180.61      203.73      4.44 o 
  -3   4   2      531.97      581.01     11.29 o 
  -2   4   2      774.18      729.99     14.22 o 
  -1   4   2      653.34      566.14     13.74 o 
   0   4   2      909.92      930.42     17.57 o 
   1   4   2      104.64       82.03      3.23 o 
   2   4   2      388.64      384.62      6.66 o 
   3   4   2      176.92      176.82      9.04 o 
   4   4   2      252.48      246.79     12.41 o 
   5   4   2      328.21      345.50     15.68 o 
   6   4   2        5.59        5.44      2.26 o 
   7   4   2       21.65       18.49      3.51 o 
   8   4   2        1.65        0.82      2.17 o 
  -8   5   2        0.63       -0.28      1.75 o 
  -7   5   2       19.67       16.26      1.66 o 
  -6   5   2      144.63      141.88      6.15 o 
  -5   5   2       29.98       30.57      1.96 o 
  -4   5   2       11.07       15.71      5.20 o 
  -3   5   2      122.31      122.22      4.11 o 
  -2   5   2        0.60       -0.58      0.81 o 
  -1   5   2     1612.35     1509.63     29.72 o 
   0   5   2       30.38       30.31      2.40 o 
   1   5   2       11.05       13.58      1.24 o 
   2   5   2        0.00        0.38      0.57 o 
   3   5   2        0.13       -0.77      1.11 o 
   4   5   2        9.68       49.39     24.54 o 
   5   5   2        0.51       82.75     34.71 o 
   6   5   2       51.91       57.33      5.20 o 
   7   5   2        2.43        0.17      1.52 o 
   8   5   2        1.13        1.09      1.92 o 
  -8   6   2        9.57        8.46      2.59 o 
  -7   6   2       14.46        9.78      2.95 o 
  -6   6   2        0.62       14.45      7.48 o 
  -5   6   2        8.76        9.87      1.58 o 
  -4   6   2       29.04       40.33      2.25 o 
  -3   6   2      425.90      436.56      9.01 o 
  -2   6   2        2.86        6.54      1.34 o 
  -1   6   2       75.81       66.83      3.15 o 
   0   6   2     1010.07     1063.49     30.83 o 
   1   6   2      157.38      163.49      4.40 o 
   2   6   2      309.14      361.08      7.18 o 
   3   6   2        0.00        5.19      2.03 o 
   4   6   2        4.05        2.14      1.66 o 
   5   6   2       93.49      110.99     10.29 o 
   6   6   2        6.50        8.45      2.60 o 
   7   6   2        6.34        6.36      2.65 o 
   8   6   2        0.52        2.98      2.82 o 
  -8   7   2        1.99        1.12      1.99 o 
  -7   7   2       27.03       23.64      3.85 o 
  -6   7   2      108.06      107.08      4.30 o 
  -5   7   2        0.16        1.40      1.09 o 
  -4   7   2       24.38       26.31      2.10 o 
  -3   7   2        2.65        0.59      1.49 o 
  -2   7   2      497.31      463.46     13.96 o 
  -1   7   2       71.39       52.13      3.16 o 
   0   7   2        7.66        4.30      1.35 o 
   1   7   2       66.48       88.96      3.92 o 
   2   7   2      429.91      411.30     10.59 o 
   3   7   2       55.89       61.09      5.12 o 
   4   7   2       37.68       34.10      4.14 o 
   5   7   2      111.09      112.67      8.91 o 
   6   7   2        1.41        2.18      2.05 o 
   7   7   2       10.75        8.65      3.21 o 
   8   7   2        2.80       16.54      7.64 o 
  -8   8   2        4.35        6.65      3.32 o 
  -7   8   2        4.96        5.45      2.30 o 
  -6   8   2       42.77       36.26      3.74 o 
  -5   8   2       14.79        9.78      1.54 o 
  -4   8   2      225.53      218.36      6.91 o 
  -3   8   2       17.85       21.31      1.81 o 
  -2   8   2      120.92      108.10      4.02 o 
  -1   8   2       23.36       16.84      2.03 o 
   0   8   2        6.12        6.09      1.56 o 
   1   8   2        3.44        6.64      1.59 o 
   2   8   2       16.67       14.76      1.81 o 
   3   8   2      138.93      143.74      7.57 o 
   4   8   2       98.65       92.39      6.09 o 
   5   8   2        0.63        2.38      2.79 o 
   6   8   2        2.49        1.35      1.97 o 
   7   8   2        7.77        8.33      3.53 o 
  -8   9   2        6.85        5.71      2.65 o 
  -7   9   2       12.21        9.58      3.57 o 
  -6   9   2       52.03       53.09      4.55 o 
  -5   9   2      103.29      103.03      4.21 o 
  -4   9   2       14.62       10.96      1.89 o 
  -3   9   2        0.13        0.90      0.88 o 
  -2   9   2        0.36        0.01      1.05 o 
  -1   9   2       37.85       39.27      3.66 o 
   0   9   2      117.93      133.28      6.88 o 
   1   9   2       10.21       12.92      2.07 o 
   2   9   2        0.26        0.02      0.82 o 
   3   9   2       13.71       15.85      3.28 o 
   4   9   2       35.55       28.88      4.36 o 
   5   9   2       76.00       77.39      5.67 o 
   6   9   2       20.12       14.63      3.43 o 
   7   9   2        8.28       10.17      4.10 o 
  -8  10   2        0.70        4.93      4.28 o 
  -7  10   2        0.11       -0.39      1.82 o 
  -6  10   2        0.00        2.02      2.07 o 
  -5  10   2       10.71        8.83      2.62 o 
  -4  10   2      193.07      203.75      8.40 o 
  -3  10   2       29.59       22.61      2.55 o 
  -2  10   2       55.65       67.19      4.17 o 
  -1  10   2       36.60       46.03      3.58 o 
   0  10   2       20.61       23.32      3.33 o 
   1  10   2        2.97        1.32      1.60 o 
   2  10   2       83.71      105.50      5.98 o 
   3  10   2       36.48       30.69      4.26 o 
   4  10   2       11.72       14.88      3.61 o 
   5  10   2        0.26        0.26      1.86 o 
   6  10   2        3.73        0.92      3.93 o 
   7  10   2        0.84       -1.19      3.27 o 
  -7  11   2       21.28       15.41      4.83 o 
  -6  11   2       29.76       35.26      5.04 o 
  -5  11   2       73.69       80.79      6.29 o 
  -4  11   2       80.51       88.91      5.68 o 
  -3  11   2       13.63       16.52      2.53 o 
  -2  11   2        0.25        1.06      1.50 o 
  -1  11   2       15.51       16.30      2.43 o 
   0  11   2      294.28      285.54      8.53 o 
   1  11   2      230.47      239.52      8.25 o 
   2  11   2        6.57        5.42      1.77 o 
   3  11   2        3.35        1.88      1.08 o 
   4  11   2        1.67        1.93      2.36 o 
   5  11   2       32.08       31.36      4.41 o 
   6  11   2       32.70       35.95      5.05 o 
   7  11   2        1.91        5.22      3.51 o 
  -7  12   2        0.48        2.02      2.27 o 
  -6  12   2       13.18       15.55      3.90 o 
  -5  12   2       62.88       78.89      6.41 o 
  -4  12   2        3.26        4.27      2.14 o 
  -3  12   2       98.02       93.45      4.70 o 
  -2  12   2       14.48       12.38      2.31 o 
  -1  12   2       74.39       76.51      4.60 o 
   0  12   2        1.95        2.68      1.68 o 
   1  12   2       14.61       12.75      2.69 o 
   2  12   2      180.21      144.14     25.82 o 
   3  12   2       29.51       27.48      2.13 o 
   4  12   2        4.03        1.68      2.54 o 
   5  12   2        0.02        2.48      2.32 o 
   6  12   2        8.36        9.90      4.77 o 
   7  12   2        2.90       13.36      9.58 o 
  -7  13   2       19.06       21.60      4.72 o 
  -6  13   2       10.27       15.04      3.32 o 
  -5  13   2        1.41        2.96      2.88 o 
  -4  13   2        0.17        1.59      1.26 o 
  -3  13   2        5.93        5.96      2.15 o 
  -2  13   2        0.05        0.13      1.22 o 
  -1  13   2        1.37       -0.37      1.43 o 
   0  13   2       92.80       92.93      5.16 o 
   1  13   2       15.93       15.64      2.39 o 
   2  13   2        3.89        4.66      1.85 o 
   3  13   2      102.44       89.62      5.41 o 
   4  13   2       10.53       12.11      3.84 o 
   5  13   2       21.57       22.77      4.24 o 
   6  13   2       16.97       23.80      5.43 o 
  -7  14   2        0.47       -1.25      3.54 o 
  -6  14   2        1.43        9.31      6.35 o 
  -5  14   2        0.77        3.67      2.57 o 
  -4  14   2        8.27        7.11      2.78 o 
  -3  14   2       15.30       14.20      2.49 o 
  -2  14   2       37.75       26.13      3.43 o 
  -1  14   2      284.40      322.48     11.31 o 
   0  14   2        0.95        2.85      1.99 o 
   1  14   2        1.06        1.63      1.49 o 
   2  14   2        4.10        3.41      1.79 o 
   3  14   2       14.54       10.38      1.63 o 
   4  14   2        2.35        3.06      3.24 o 
   5  14   2        0.35       -0.85      2.94 o 
   6  14   2        6.80       10.79      4.61 o 
  -6  15   2       23.18       29.82      5.26 o 
  -5  15   2        2.51       13.51      6.09 o 
  -4  15   2        0.79        0.28      1.86 o 
  -3  15   2       25.70       21.18      2.87 o 
  -2  15   2        0.35       -0.14      1.61 o 
  -1  15   2      200.45      221.59      9.81 o 
   0  15   2       20.82       20.19      3.52 o 
   1  15   2        0.87        1.54      1.62 o 
   2  15   2       13.83       12.67      2.23 o 
   3  15   2        5.78        2.91      1.64 o 
   4  15   2        0.31        1.54      2.78 o 
   5  15   2        4.48        7.39      3.86 o 
   6  15   2       22.19       28.46      5.99 o 
  -6  16   2        0.00        1.81      3.01 o 
  -5  16   2        0.63        8.55      8.27 o 
  -4  16   2        0.58        2.98      3.12 o 
  -3  16   2        0.02        2.72      2.63 o 
  -2  16   2        8.88        7.02      2.39 o 
  -1  16   2       46.34       33.79      4.17 o 
   0  16   2        0.01       -1.03      1.64 o 
   1  16   2       36.02       34.49      3.49 o 
   2  16   2        0.00        2.30      2.19 o 
   3  16   2        0.10       -0.88      2.01 o 
   4  16   2        0.11        2.54      6.66 o 
   5  16   2        3.76       12.87      4.90 o 
  -6  17   2       11.88       21.93      6.97 o 
  -5  17   2        2.09       30.12     13.01 o 
  -4  17   2        1.25        2.10      1.37 o 
  -3  17   2        0.06        2.34      3.57 o 
  -2  17   2       10.03        5.58      2.81 o 
  -1  17   2       26.93       15.48      3.32 o 
   0  17   2        4.05        0.30      1.60 o 
   1  17   2       12.93        6.80      2.46 o 
   2  17   2       10.67        7.15      2.15 o 
   3  17   2        0.23        1.01      2.16 o 
   4  17   2        2.05        4.31      3.50 o 
   5  17   2        7.67       10.82      6.11 o 
  -5  18   2        2.76        5.95      8.16 o 
  -4  18   2        3.84        3.36      3.73 o 
  -3  18   2        2.09        4.01      4.60 o 
  -2  18   2       20.81       23.08      3.61 o 
  -1  18   2        3.00        4.21      2.24 o 
   0  18   2        1.03        0.22      1.85 o 
   1  18   2        5.23        0.86      1.67 o 
   2  18   2        0.48        2.80      2.17 o 
   3  18   2        2.69        2.38      4.17 o 
   4  18   2        1.30       -3.18      3.42 o 
  -4  19   2        2.20       12.01     13.37 o 
  -3  19   2        0.35       -2.10      2.10 o 
  -2  19   2        1.24        4.61      2.18 o 
  -1  19   2       10.07       15.04      3.50 o 
   0  19   2       62.42       72.80      7.01 o 
   1  19   2        1.86        3.30      2.52 o 
   2  19   2        5.90        8.77      2.37 o 
   3  19   2        0.16        0.08      2.00 o 
   4  19   2        2.30       10.17      4.74 o 
  -4  20   2        2.07        5.39      8.48 o 
  -3  20   2        2.22        4.36      2.97 o 
  -2  20   2        0.01        2.22      2.09 o 
  -1  20   2        3.11        6.59      3.27 o 
   0  20   2       14.31       15.33      3.48 o 
   1  20   2        1.59        4.70      2.25 o 
   2  20   2        3.05        7.22      5.94 o 
   3  20   2        0.48        6.17      5.47 o 
  -3  21   2        0.14        2.11      2.07 o 
  -2  21   2        2.13        3.22      4.46 o 
  -1  21   2        6.69        9.83      4.23 o 
   0  21   2       11.43        8.94      4.52 o 
   1  21   2        0.98        9.19      2.67 o 
   2  21   2        1.65        5.63      2.13 o 
  -1  22   2        2.31        9.88      3.22 o 
   0  22   2        0.24       -1.64      2.21 o 
   1  22   2        0.16        6.48      2.57 o 
  -9   1   3        3.42        6.70      5.21 o 
  -8   1   3        4.84        8.53      4.92 o 
  -7   1   3       71.41       62.95      9.36 o 
  -6   1   3      306.22      280.20      7.69 o 
  -5   1   3       30.65       20.82      2.36 o 
  -4   1   3      182.91      201.85      4.86 o 
  -3   1   3      442.51      457.26      9.56 o 
  -2   1   3        2.87        2.10      0.73 o 
  -1   1   3      164.20      152.76      8.55 o 
   0   1   3      825.98      772.42     17.55 o 
   1   1   3     1636.26     1632.21     24.00 o 
   2   1   3       23.91       27.43      1.65 o 
   3   1   3      166.23      188.68      4.74 o 
   4   1   3        6.78       23.13      5.33 o 
   5   1   3      158.63      141.44      3.98 o 
   6   1   3       48.15       44.06      6.76 o 
   7   1   3        1.05        0.53      1.27 o 
   8   1   3       18.47       20.56      6.99 o 
  -9   2   3        1.84        1.63      2.73 o 
  -8   2   3        0.15       -3.17      5.68 o 
  -7   2   3        2.42        2.83      1.81 o 
  -6   2   3        0.65        9.66      6.41 o 
  -5   2   3        3.74        5.10      1.66 o 
  -4   2   3       89.87       89.38      6.06 o 
  -3   2   3       71.22       79.44      2.47 o 
  -2   2   3      166.96      203.33      7.51 o 
  -1   2   3      370.96      326.44      7.13 o 
   0   2   3       97.08       90.43      2.63 o 
   1   2   3       16.34       22.51      1.59 o 
   2   2   3        1.23        5.92      1.05 o 
   3   2   3      395.67      384.11     12.15 o 
   4   2   3       32.72       35.37      3.36 o 
   5   2   3       51.48       55.84      3.11 o 
   6   2   3       12.45       16.96      2.07 o 
   7   2   3       17.18       11.24      2.77 o 
   8   2   3        0.27        1.63      2.30 o 
  -9   3   3        6.12        7.04      5.61 o 
  -8   3   3       22.53       21.28      3.44 o 
  -7   3   3       49.09       50.25      3.02 o 
  -6   3   3      131.44      137.70      4.26 o 
  -5   3   3       26.60       25.33      1.76 o 
  -4   3   3      353.84      381.98      6.59 o 
  -3   3   3       12.56       15.52      1.22 o 
  -2   3   3      704.07      663.21     19.18 o 
  -1   3   3        2.92        0.89      1.21 o 
   0   3   3      981.54      941.80     17.00 o 
   1   3   3      289.70      300.28      5.79 o 
   2   3   3      705.53      758.67     16.75 o 
   3   3   3       45.12       64.56      5.52 o 
   4   3   3        0.04        0.47      0.74 o 
   5   3   3      204.81      191.73      8.06 o 
   6   3   3       10.63        6.50      1.70 o 
   7   3   3        4.91        2.63      1.89 o 
   8   3   3        0.97       -0.19      2.59 o 
  -8   4   3        4.30        3.05      1.55 o 
  -7   4   3        3.01        1.27      0.96 o 
  -6   4   3       12.38       21.94      7.22 o 
  -5   4   3        2.35        0.32      0.81 o 
  -4   4   3        1.73        0.66      0.83 o 
  -3   4   3        5.40        3.54      1.07 o 
  -2   4   3       96.19      108.67      3.02 o 
  -1   4   3      257.98      237.14      5.27 o 
   0   4   3       29.53       34.13      2.08 o 
   1   4   3      136.50      158.54      4.03 o 
   2   4   3      448.29      429.95     18.64 o 
   3   4   3        0.19        0.80      0.63 o 
   4   4   3        0.18       15.62     10.36 o 
   5   4   3      245.84      282.78     12.41 o 
   6   4   3        0.76       -0.60      1.47 o 
   7   4   3        0.00       -0.27      1.34 o 
   8   4   3        0.28        0.60      1.54 o 
  -8   5   3        5.96        3.36      2.94 o 
  -7   5   3        8.44        4.40      1.39 o 
  -6   5   3      142.58      134.62      4.94 o 
  -5   5   3       30.76       27.35      1.99 o 
  -4   5   3      244.43      243.39     11.62 o 
  -3   5   3       71.96       57.59      6.46 o 
  -2   5   3      472.36      505.72     11.26 o 
  -1   5   3      519.05      494.04     65.98 o 
   0   5   3       22.55       29.72      1.96 o 
   1   5   3       64.68       65.48      2.76 o 
   2   5   3      408.28      431.20     21.81 o 
   3   5   3        0.17       13.67      8.66 o 
   4   5   3      144.37      169.16      5.26 o 
   5   5   3       92.88      104.17     11.73 o 
   6   5   3       92.63       87.88      5.59 o 
   7   5   3       24.46       22.48      3.83 o 
  -8   6   3        0.32        3.25      3.58 o 
  -7   6   3        5.58        1.85      1.11 o 
  -6   6   3       11.94       23.34      6.55 o 
  -5   6   3       22.89       18.95      1.78 o 
  -4   6   3       87.32       81.42      4.09 o 
  -3   6   3       17.97       15.45      1.88 o 
  -2   6   3        8.44        4.43      1.42 o 
  -1   6   3      135.28      164.45      5.26 o 
   0   6   3        0.31       -0.56      1.03 o 
   1   6   3        0.94        7.42      1.42 o 
   2   6   3      179.99      158.83      4.15 o 
   3   6   3      131.35      132.98      4.55 o 
   4   6   3       13.68       12.30      2.66 o 
   5   6   3       12.55       21.17      7.94 o 
   6   6   3       57.74       67.20      5.31 o 
   7   6   3        0.59       -0.27      1.81 o 
  -8   7   3        1.13        2.94      2.05 o 
  -7   7   3        3.90        3.77      1.67 o 
  -6   7   3      104.03      121.86      5.04 o 
  -5   7   3       18.80       17.63      2.00 o 
  -4   7   3      266.63      289.26      7.63 o 
  -3   7   3      187.44      176.03     18.16 o 
  -2   7   3        0.00        0.48      1.08 o 
  -1   7   3      662.91      685.03     15.94 o 
   0   7   3       25.31       32.93      2.42 o 
   1   7   3       14.97       10.14      1.48 o 
   2   7   3      127.69      160.43      4.17 o 
   3   7   3       14.08       16.03      1.29 o 
   4   7   3       13.32       80.23     38.33 o 
   5   7   3        4.96        7.00      2.72 o 
   6   7   3       38.93       29.74      5.96 o 
   7   7   3        4.04        9.45      3.27 o 
  -8   8   3        0.11        1.39      3.80 o 
  -7   8   3        2.12        2.96      2.02 o 
  -6   8   3        4.18        3.83      1.69 o 
  -5   8   3       28.16       32.91      2.74 o 
  -4   8   3        0.00        1.96      1.30 o 
  -3   8   3        4.90        5.51      1.55 o 
  -2   8   3       22.46       24.53      2.46 o 
  -1   8   3       34.71       40.79      3.12 o 
   0   8   3       77.17       71.40     13.18 o 
   1   8   3      402.93      378.06      8.32 o 
   2   8   3       38.54       27.53      1.96 o 
   3   8   3        9.99        5.48      0.90 o 
   4   8   3      237.15      260.46     10.86 o 
   5   8   3        5.35        4.93      2.41 o 
   6   8   3       27.86       20.15      3.91 o 
   7   8   3        0.69        5.90      3.00 o 
  -8   9   3        1.28        2.19      2.51 o 
  -7   9   3        0.27        2.12      2.63 o 
  -6   9   3       10.10        5.69      1.53 o 
  -5   9   3       59.82       70.93      4.25 o 
  -4   9   3       63.54       64.98      3.70 o 
  -3   9   3        7.39        5.60      1.78 o 
  -2   9   3       17.97       19.55      2.52 o 
  -1   9   3        1.25        3.10      1.55 o 
   0   9   3      622.54      696.76     17.67 o 
   1   9   3        6.04        5.62      1.48 o 
   2   9   3      208.91      229.89      7.91 o 
   3   9   3       70.09       70.94      4.93 o 
   4   9   3        0.88       -0.78      2.02 o 
   5   9   3        6.02        2.26      2.16 o 
   6   9   3        2.50        2.81      2.57 o 
   7   9   3        4.48        8.84      3.14 o 
  -8  10   3        0.87        5.09      4.03 o 
  -7  10   3        0.65        5.16      2.70 o 
  -6  10   3       16.48       12.87      1.86 o 
  -5  10   3        4.51        2.04      1.51 o 
  -4  10   3        2.00        3.62      1.62 o 
  -3  10   3      175.00      171.14      6.90 o 
  -2  10   3       45.02       51.89      3.46 o 
  -1  10   3        9.60        8.46      1.96 o 
   0  10   3       70.73       69.95      4.32 o 
   1  10   3       46.15       48.94      4.13 o 
   2  10   3      358.16      364.22     10.45 o 
   3  10   3       27.34       23.91      1.42 o 
   4  10   3       45.03       45.85      5.56 o 
   5  10   3       63.13       62.73      5.84 o 
   6  10   3        6.64        8.50      3.40 o 
   7  10   3        0.79        2.45      2.63 o 
  -7  11   3        6.48        4.37      4.59 o 
  -6  11   3        4.96        5.44      2.45 o 
  -5  11   3        1.34        1.15      1.24 o 
  -4  11   3      197.40      217.26     11.59 o 
  -3  11   3       55.61       62.55      4.79 o 
  -2  11   3       79.09       70.86     12.19 o 
  -1  11   3       10.29        8.82      2.47 o 
   0  11   3      273.34      219.72     30.84 o 
   1  11   3       93.31       80.22     16.76 o 
   2  11   3       41.88       44.99      2.71 o 
   3  11   3       10.61       11.19      1.15 o 
   4  11   3       80.58       86.40      7.30 o 
   5  11   3       12.12       10.16      3.35 o 
   6  11   3        0.19       -0.07      2.22 o 
   7  11   3        0.01        5.41      3.71 o 
  -7  12   3        0.64        1.20      3.56 o 
  -6  12   3        1.63        4.32      2.52 o 
  -5  12   3        0.00       -1.49      1.49 o 
  -4  12   3        6.88        4.55      1.60 o 
  -3  12   3       12.89        9.68      2.31 o 
  -2  12   3       28.17       22.74      2.88 o 
  -1  12   3       72.39       71.65      4.63 o 
   0  12   3        4.22        5.36      2.05 o 
   1  12   3        9.61        9.34      2.75 o 
   2  12   3       22.27       24.86      2.30 o 
   3  12   3        5.59        4.80      1.05 o 
   4  12   3       11.58        9.94      3.92 o 
   5  12   3       29.22       24.71      4.54 o 
   6  12   3        1.27        2.23      2.72 o 
  -7  13   3        1.79        4.89      3.48 o 
  -6  13   3        3.86        7.37      2.73 o 
  -5  13   3        0.08        2.72      1.70 o 
  -4  13   3       45.86       48.10      5.57 o 
  -3  13   3      110.44      123.19      6.89 o 
  -2  13   3        5.23        8.29      2.34 o 
  -1  13   3        0.98        2.55      1.82 o 
   0  13   3      191.75      214.69     12.01 o 
   1  13   3       75.99       90.25      6.42 o 
   2  13   3        2.68        1.17      1.16 o 
   3  13   3        0.01       -0.28      0.77 o 
   4  13   3       49.83       65.56      7.20 o 
   5  13   3        8.76        4.94      2.99 o 
   6  13   3        5.77        9.51      6.60 o 
  -7  14   3        1.51        0.12      2.38 o 
  -6  14   3        0.47        3.46      2.91 o 
  -5  14   3        5.89       11.82      2.77 o 
  -4  14   3        8.56       13.91      2.66 o 
  -3  14   3        3.71        5.28      1.92 o 
  -2  14   3       42.75       41.86      3.88 o 
  -1  14   3        7.61        8.13      2.57 o 
   0  14   3        4.23        6.17      2.35 o 
   1  14   3       19.49       13.22      5.56 o 
   2  14   3        1.33        0.88      1.35 o 
   3  14   3       59.56       64.71      6.41 o 
   4  14   3        0.91        1.22      2.82 o 
   5  14   3       15.79       10.67      3.83 o 
   6  14   3        1.39        4.98      7.34 o 
  -6  15   3        6.52        6.13      3.53 o 
  -5  15   3        2.17        9.75      2.59 o 
  -4  15   3       16.23       18.63      3.17 o 
  -3  15   3        5.33        2.25      1.79 o 
  -2  15   3       26.23       30.40      3.76 o 
  -1  15   3       12.69        9.20      2.65 o 
   0  15   3       56.55       60.46      4.96 o 
   1  15   3        7.29       10.27      3.28 o 
   2  15   3        1.27        0.84      1.15 o 
   3  15   3        1.31        1.98      3.58 o 
   4  15   3        4.89        3.55      3.16 o 
   5  15   3        0.23       -0.37      2.65 o 
  -6  16   3        1.19        4.96      2.96 o 
  -5  16   3        1.56        9.39      8.20 o 
  -4  16   3        6.69        6.11      3.10 o 
  -3  16   3        2.07        1.01      1.63 o 
  -2  16   3       41.15       29.85      4.42 o 
  -1  16   3        7.49        5.47      3.10 o 
   0  16   3        2.85        2.28      2.18 o 
   1  16   3        0.67        0.13      1.77 o 
   2  16   3        0.28        5.91      2.38 o 
   3  16   3        0.54        1.15      1.80 o 
   4  16   3        0.24        1.92      2.91 o 
   5  16   3       12.38       14.73      5.24 o 
  -5  17   3        5.31        8.29      5.99 o 
  -4  17   3        0.01        1.18      2.52 o 
  -3  17   3        1.27        6.45      2.67 o 
  -2  17   3        7.39       10.11      3.17 o 
  -1  17   3       25.95       18.97      4.75 o 
   0  17   3       11.72        9.36      2.83 o 
   1  17   3        1.91        1.14      1.81 o 
   2  17   3        1.64       -3.68      4.20 o 
   3  17   3        0.38        0.84      1.60 o 
   4  17   3        2.51        4.65      3.60 o 
  -5  18   3        0.02        3.39      7.37 o 
  -4  18   3        4.51        9.06      2.89 o 
  -3  18   3        2.63        6.02      2.44 o 
  -2  18   3        3.23        1.85      2.15 o 
  -1  18   3       21.74       24.38      3.88 o 
   0  18   3       14.67       13.08      3.21 o 
   1  18   3        2.29        2.77      2.80 o 
   2  18   3        9.18       17.68      4.09 o 
   3  18   3        0.00       -1.26      5.62 o 
   4  18   3        4.51        3.86      3.39 o 
  -4  19   3        0.72        1.95      3.26 o 
  -3  19   3        0.84        0.04      1.99 o 
  -2  19   3        1.28        0.61      1.91 o 
  -1  19   3        0.85        1.18      1.94 o 
   0  19   3        3.16        0.92      3.37 o 
   1  19   3        1.34       -1.77      1.90 o 
   2  19   3        0.06        2.33      1.90 o 
   3  19   3        2.04        7.77      6.06 o 
  -3  20   3        8.44        4.40      2.40 o 
  -2  20   3        0.12       -0.10      2.02 o 
  -1  20   3       17.44       25.28      4.35 o 
   0  20   3        0.02       -2.06      2.57 o 
   1  20   3        1.74        8.85      3.50 o 
   2  20   3        5.28        9.35      2.98 o 
   3  20   3        1.58       10.71      5.91 o 
  -2  21   3        0.03        6.06      2.93 o 
  -1  21   3        2.54        1.98      2.97 o 
   0  21   3        2.70        1.51      2.27 o 
   1  21   3        2.54        5.28      5.40 o 
  -8   0   4        2.38        1.06      2.58 o 
  -7   0   4       25.36       21.66      4.75 o 
  -6   0   4       14.46       13.93      3.66 o 
  -5   0   4        2.73        2.54      1.82 o 
  -4   0   4      216.44      223.42     12.87 o 
  -3   0   4      528.59      492.28     12.44 o 
  -2   0   4        0.92        2.16      2.30 o 
  -1   0   4     2140.46     2112.31     90.29 o 
   0   0   4      213.59      193.20      5.48 o 
   1   0   4        1.17        0.94      1.02 o 
   2   0   4       75.97      115.97     11.75 o 
   3   0   4      145.42      148.38      9.98 o 
   4   0   4       43.30       49.58      5.08 o 
   5   0   4      211.14      213.67      7.56 o 
   6   0   4       34.01       24.89      7.88 o 
   7   0   4        9.43        7.35      2.33 o 
  -8   1   4        6.78        3.84      2.41 o 
  -7   1   4        2.79        3.73      1.66 o 
  -6   1   4       23.91       20.16      2.49 o 
  -5   1   4        5.99        3.22      1.14 o 
  -4   1   4       10.18        5.69      1.34 o 
  -3   1   4       64.66       53.27      2.04 o 
  -2   1   4      782.05      739.20     13.06 o 
  -1   1   4       20.73       18.42      1.33 o 
   0   1   4        0.00        0.67      0.79 o 
   1   1   4       12.04        7.61      1.01 o 
   2   1   4      252.27      253.32      7.40 o 
   3   1   4       37.31       39.92      2.44 o 
   4   1   4       15.18       19.83      2.07 o 
   5   1   4        0.98        0.82      1.00 o 
   6   1   4        5.10        3.14      1.26 o 
   7   1   4        0.44       -0.11      1.57 o 
  -8   2   4        0.36        0.80      1.29 o 
  -7   2   4        0.26        1.12      1.21 o 
  -6   2   4       19.09       10.99      2.80 o 
  -5   2   4        0.59        1.28      1.03 o 
  -4   2   4       34.89       35.18      1.94 o 
  -3   2   4        1.47       -0.18      0.63 o 
  -2   2   4      334.65      292.03     11.56 o 
  -1   2   4      285.02      380.22      6.23 o 
   0   2   4       19.46       35.43      2.04 o 
   1   2   4      105.28      111.69      3.09 o 
   2   2   4        1.44        0.97      0.80 o 
   3   2   4       13.80        7.92      1.45 o 
   4   2   4       78.91       81.48      3.14 o 
   5   2   4      145.27      158.83     10.31 o 
   6   2   4       21.05       15.12      3.36 o 
   7   2   4        0.99       -0.07      1.51 o 
  -8   3   4        5.65        6.96      2.17 o 
  -7   3   4        4.53        5.43      1.82 o 
  -6   3   4       46.76       49.99      4.05 o 
  -5   3   4        0.94        1.28      1.21 o 
  -4   3   4       11.18       10.69      1.33 o 
  -3   3   4       13.74       16.67      3.20 o 
  -2   3   4      220.97      284.57     12.44 o 
  -1   3   4      476.21      339.75     97.81 o 
   0   3   4      477.74      501.39      8.37 o 
   1   3   4       48.71       92.21     20.39 o 
   2   3   4      246.56      233.32      4.83 o 
   3   3   4      108.51      105.47      5.86 o 
   4   3   4        2.96        3.68      1.14 o 
   5   3   4       92.66      128.42     14.06 o 
   6   3   4        2.03        0.34      0.53 o 
   7   3   4        3.91        2.08      1.93 o 
  -8   4   4        0.51        2.43      1.70 o 
  -7   4   4        5.23        5.05      1.73 o 
  -6   4   4       77.43       86.27      5.09 o 
  -5   4   4       59.01       54.37      2.73 o 
  -4   4   4       42.81       52.04      2.49 o 
  -3   4   4      118.21      123.07      6.18 o 
  -2   4   4      181.43      152.73      5.53 o 
  -1   4   4     2109.58     2088.44     81.40 o 
   0   4   4      299.73      302.86      5.98 o 
   1   4   4      376.05      400.92      6.61 o 
   2   4   4        6.29        6.68      1.88 o 
   3   4   4       40.96       39.08      2.59 o 
   4   4   4       10.23        8.31      1.62 o 
   5   4   4      131.23      128.01      4.74 o 
   6   4   4        0.00        0.55      1.41 o 
   7   4   4        5.65        1.93      1.58 o 
  -8   5   4        0.88        5.00      3.99 o 
  -7   5   4       41.52       41.08      3.70 o 
  -6   5   4      136.77      140.56     16.50 o 
  -5   5   4        0.05        0.67      0.82 o 
  -4   5   4       40.48       37.88      2.33 o 
  -3   5   4      132.97      135.45      2.93 o 
  -2   5   4       13.46        6.60      1.95 o 
  -1   5   4       55.61       39.21      3.42 o 
   0   5   4      821.02      905.82     37.84 o 
   1   5   4        1.29        0.62      0.88 o 
   2   5   4       35.32       38.46      2.00 o 
   3   5   4        0.35        2.86      1.12 o 
   4   5   4        0.30        0.22      0.69 o 
   5   5   4        0.44       27.20     18.96 o 
   6   5   4       39.69       29.93      3.59 o 
   7   5   4        2.37        3.29      2.11 o 
  -8   6   4        1.11        6.27      2.66 o 
  -7   6   4       15.41       12.91      2.11 o 
  -6   6   4       23.31       22.39      4.61 o 
  -5   6   4      141.87      151.80      5.21 o 
  -4   6   4       27.40       25.76      2.26 o 
  -3   6   4        1.63        2.12      0.80 o 
  -2   6   4       27.20       46.17      2.69 o 
  -1   6   4      218.95      197.73      4.75 o 
   0   6   4       84.08       86.39      3.52 o 
   1   6   4       11.52        8.34      1.93 o 
   2   6   4        0.41        8.86      5.71 o 
   3   6   4       31.59       25.98      2.32 o 
   4   6   4        0.62       24.15     17.25 o 
   5   6   4      216.65      205.88     14.16 o 
   6   6   4        0.09        0.32      1.67 o 
   7   6   4        0.38        3.77      2.18 o 
  -8   7   4        1.13        4.38      3.25 o 
  -7   7   4       40.18       38.96      2.48 o 
  -6   7   4        1.52        0.37      0.96 o 
  -5   7   4        0.87        0.46      1.06 o 
  -4   7   4        0.25        0.10      0.97 o 
  -3   7   4      143.52      153.97      4.28 o 
  -2   7   4       38.67       46.65     11.06 o 
  -1   7   4      116.85      145.87      4.97 o 
   0   7   4       91.66       81.05      3.58 o 
   1   7   4      145.07      156.14      5.96 o 
   2   7   4       72.73       83.02      3.65 o 
   3   7   4       12.05       14.20      1.66 o 
   4   7   4      214.51      213.32      8.59 o 
   5   7   4        1.36        3.94      2.40 o 
   6   7   4        9.09       10.83      2.94 o 
   7   7   4        0.94        1.94      1.91 o 
  -8   8   4        0.11        0.57      1.48 o 
  -7   8   4        6.93        5.23      2.74 o 
  -6   8   4        1.91        1.62      1.00 o 
  -5   8   4        7.94        7.35      1.87 o 
  -4   8   4        3.29        7.56      1.72 o 
  -3   8   4       10.86        8.97      1.40 o 
  -2   8   4       65.43       69.25      4.00 o 
  -1   8   4      335.46      336.74      9.46 o 
   0   8   4      152.94      165.91      4.92 o 
   1   8   4       22.26       24.25      2.91 o 
   2   8   4       25.43       22.07      1.86 o 
   3   8   4       17.98       20.46      2.17 o 
   4   8   4       24.42       24.50      3.85 o 
   5   8   4       27.29       22.83      4.59 o 
   6   8   4        1.97        5.84      2.78 o 
   7   8   4        0.63        1.58      3.31 o 
  -8   9   4        1.86        5.08      5.89 o 
  -7   9   4       27.95       27.43      7.00 o 
  -6   9   4       28.61       28.08      2.62 o 
  -5   9   4       44.66       56.00      5.58 o 
  -4   9   4      130.69      107.24      5.04 o 
  -3   9   4      105.63      101.30      4.93 o 
  -2   9   4       16.89       18.33      2.74 o 
  -1   9   4       92.28       80.11      4.92 o 
   0   9   4       15.02       15.88      1.65 o 
   1   9   4      440.82      417.38     18.78 o 
   2   9   4        0.16        0.38      0.84 o 
   3   9   4       50.31       53.97      2.68 o 
   4   9   4        0.27        1.39      1.84 o 
   5   9   4       36.68       30.35      4.99 o 
   6   9   4        1.96        2.06      3.01 o 
   7   9   4        0.22       -1.34      2.08 o 
  -8  10   4        0.08       -3.31      3.31 o 
  -7  10   4        5.24        0.43      2.16 o 
  -6  10   4        6.21        4.02      2.12 o 
  -5  10   4        1.39       -0.03      1.32 o 
  -4  10   4       22.38       26.90      3.22 o 
  -3  10   4       26.47       23.03      3.17 o 
  -2  10   4       21.61       17.22      2.64 o 
  -1  10   4      166.51      166.67      6.72 o 
   0  10   4        2.24        2.69      1.62 o 
   1  10   4       19.54       20.19      2.72 o 
   2  10   4        2.46        3.01      1.37 o 
   3  10   4        0.34        0.28      0.87 o 
   4  10   4        0.54        0.06      2.11 o 
   5  10   4        5.58        5.50      2.88 o 
   6  10   4        0.07        4.00      2.66 o 
  -7  11   4       12.23       12.58      5.61 o 
  -6  11   4       16.48       19.14      6.41 o 
  -5  11   4        0.17        2.11      1.43 o 
  -4  11   4      147.13      170.88      7.30 o 
  -3  11   4        1.67        0.19      1.29 o 
  -2  11   4        8.53       10.77      2.58 o 
  -1  11   4       14.58       16.20      3.48 o 
   0  11   4        0.14       -0.28      1.46 o 
   1  11   4       70.27       68.99      5.13 o 
   2  11   4        0.95        3.14      1.79 o 
   3  11   4        0.43       -0.04      0.87 o 
   4  11   4       21.52       19.25      4.58 o 
   5  11   4       32.62       28.40      5.25 o 
   6  11   4        0.15        3.48      2.59 o 
  -7  12   4        0.25        5.00      2.74 o 
  -6  12   4       15.13       13.05      2.52 o 
  -5  12   4        9.95        8.43      3.27 o 
  -4  12   4        3.91        4.67      1.88 o 
  -3  12   4      139.01      156.98      7.51 o 
  -2  12   4       52.99       61.08      4.95 o 
  -1  12   4       49.89       59.51      4.64 o 
   0  12   4        0.67        0.14      1.79 o 
   1  12   4       15.50       16.54      1.88 o 
   2  12   4       43.83       38.04      3.80 o 
   3  12   4      140.20      138.62      4.46 o 
   4  12   4        6.60        8.36      3.60 o 
   5  12   4        4.24        3.36      2.95 o 
   6  12   4        3.39        1.77      2.34 o 
  -7  13   4        3.34       15.89      6.33 o 
  -6  13   4        2.99        7.91      2.52 o 
  -5  13   4        0.21        4.68      3.12 o 
  -4  13   4        6.36        4.01      2.16 o 
  -3  13   4       53.82       54.11      4.36 o 
  -2  13   4       55.80       49.03      4.49 o 
  -1  13   4       18.84       22.84      3.72 o 
   0  13   4        0.04        1.11      1.67 o 
   1  13   4        0.62        0.69      1.29 o 
   2  13   4      204.98      207.52      9.35 o 
   3  13   4        2.90        1.33      1.37 o 
   4  13   4        0.08       -0.49      2.28 o 
   5  13   4        5.73        7.45      3.63 o 
   6  13   4        0.20       -0.81      2.20 o 
  -6  14   4        9.26       14.65      5.13 o 
  -5  14   4        2.12        4.45      3.08 o 
  -4  14   4        2.24        1.51      2.24 o 
  -3  14   4        0.02       -0.60      1.63 o 
  -2  14   4        4.12        1.03      1.70 o 
  -1  14   4      116.28      124.06      7.88 o 
   0  14   4        1.02        0.07      1.69 o 
   1  14   4       63.91       74.35      6.22 o 
   2  14   4       37.96       37.77      5.53 o 
   3  14   4        3.36        3.30      1.25 o 
   4  14   4        0.59        1.14      2.69 o 
   5  14   4        0.62        0.59      2.64 o 
  -6  15   4        7.76       17.18      4.74 o 
  -5  15   4       17.21       21.13      4.39 o 
  -4  15   4       10.35        9.29      2.91 o 
  -3  15   4       30.76       22.08      5.05 o 
  -2  15   4        0.93        2.03      1.94 o 
  -1  15   4       12.82       10.28      3.33 o 
   0  15   4       11.79        4.66      2.33 o 
   1  15   4        9.85        7.69      2.09 o 
   2  15   4       33.77       48.93      5.83 o 
   3  15   4        5.14        3.69      1.77 o 
   4  15   4        2.92        3.09      3.60 o 
   5  15   4        4.65        3.22      3.97 o 
  -6  16   4        1.45       10.85      4.74 o 
  -5  16   4        0.00        1.99      2.59 o 
  -4  16   4        3.16        3.20      2.25 o 
  -3  16   4        4.24        2.03      2.07 o 
  -2  16   4        5.74        2.30      2.86 o 
  -1  16   4       10.85       13.51      3.66 o 
   0  16   4        3.06        1.35      2.32 o 
   1  16   4        0.14        1.73      1.70 o 
   2  16   4        1.03       -0.86      1.98 o 
   3  16   4        0.01       -1.31      5.80 o 
   4  16   4        3.02        2.72      3.95 o 
  -5  17   4        7.44       13.44      5.75 o 
  -4  17   4       11.03       11.03      4.55 o 
  -3  17   4        7.59        6.28      4.13 o 
  -2  17   4        0.00       -0.19      1.77 o 
  -1  17   4        2.67        4.44      2.57 o 
   0  17   4        2.30        1.68      2.14 o 
   1  17   4        2.30        2.64      3.57 o 
   2  17   4       11.47       12.07      3.49 o 
   3  17   4       15.15       20.84      5.09 o 
   4  17   4        1.41        7.26      4.31 o 
  -5  18   4        0.00        1.81      5.73 o 
  -4  18   4        3.13        3.17      2.49 o 
  -3  18   4        0.13        1.77      2.48 o 
  -2  18   4        2.09        0.72      2.51 o 
  -1  18   4        0.05       -1.48      2.13 o 
   0  18   4        2.10        4.35      2.78 o 
   1  18   4        0.14        1.87      2.46 o 
   2  18   4        0.01       -0.17      1.03 o 
   3  18   4        1.22       13.61      6.13 o 
  -4  19   4       14.31        5.34      4.93 o 
  -3  19   4        0.20        2.83      2.54 o 
  -2  19   4        3.33        4.98      2.89 o 
  -1  19   4        1.01        6.44      5.61 o 
   0  19   4       30.34       40.23      6.03 o 
   1  19   4        8.84       11.90      3.89 o 
   2  19   4        2.30        4.51      3.61 o 
   3  19   4        7.76       16.51      5.25 o 
  -3  20   4        0.42        5.10      2.88 o 
  -2  20   4        2.01        3.16      3.34 o 
  -1  20   4        1.73        3.16      4.16 o 
   0  20   4        2.82        9.66      3.47 o 
   1  20   4        0.53       12.09      6.84 o 
   2  20   4        2.07        4.28      3.41 o 
  -1  21   4        0.10        5.06     11.07 o 
   0  21   4        3.67        8.11      3.36 o 
  -8   1   5        0.64        0.48      1.38 o 
  -7   1   5       35.31       33.95      3.07 o 
  -6   1   5        0.60        1.29      1.16 o 
  -5   1   5       20.89       19.11      3.92 o 
  -4   1   5      488.72      492.55     11.59 o 
  -3   1   5       72.39       93.00      2.72 o 
  -2   1   5       34.03       40.09      4.06 o 
  -1   1   5      516.52      543.47     11.82 o 
   0   1   5      192.38      194.19      5.30 o 
   1   1   5      177.37      193.66      5.25 o 
   2   1   5       82.75       89.41      3.24 o 
   3   1   5       29.04       27.43      2.39 o 
   4   1   5        0.01        4.73      3.11 o 
   5   1   5        5.62        5.83      1.65 o 
   6   1   5       18.00       16.45      3.26 o 
   7   1   5       17.71        8.30      4.42 o 
  -8   2   5        7.22       10.70      2.50 o 
  -7   2   5        0.07        0.60      1.41 o 
  -6   2   5        1.49        1.81      1.67 o 
  -5   2   5       14.40       10.97      1.85 o 
  -4   2   5       30.04       30.79      1.69 o 
  -3   2   5      280.23      233.07     34.83 o 
  -2   2   5      120.95      122.81      7.16 o 
  -1   2   5      162.07      169.05      3.99 o 
   0   2   5        6.81        7.74      1.38 o 
   1   2   5      231.96      240.86      5.88 o 
   2   2   5       13.73       14.00      1.58 o 
   3   2   5       10.64       16.60      3.32 o 
   4   2   5       23.03       20.99      2.72 o 
   5   2   5        7.99        9.91      1.78 o 
   6   2   5        8.36        8.79      2.17 o 
   7   2   5        0.15        1.48      2.07 o 
  -8   3   5       13.38       10.97      2.19 o 
  -7   3   5        0.05        1.10      1.41 o 
  -6   3   5        4.99        4.69      1.79 o 
  -5   3   5        0.02        0.79      1.34 o 
  -4   3   5       58.34       67.68      4.16 o 
  -3   3   5       94.53      117.86     14.23 o 
  -2   3   5      554.39      638.00     20.91 o 
  -1   3   5      203.29      226.15      6.00 o 
   0   3   5       58.67       56.93      2.69 o 
   1   3   5      319.32      330.77      8.38 o 
   2   3   5      106.26      111.08      4.59 o 
   3   3   5       28.01       25.05      2.48 o 
   4   3   5        1.63        1.81      1.03 o 
   5   3   5        6.79       10.21      1.72 o 
   6   3   5        0.35        1.46      1.34 o 
   7   3   5        3.13        1.95      1.92 o 
  -8   4   5        1.55        3.47      1.65 o 
  -7   4   5        4.33        4.48      1.85 o 
  -6   4   5        1.51        2.19      1.63 o 
  -5   4   5      120.92      126.76      4.94 o 
  -4   4   5        5.11       10.42      2.99 o 
  -3   4   5        4.40        8.35      2.76 o 
  -2   4   5      121.58      129.40      6.43 o 
  -1   4   5       54.38       61.96      4.28 o 
   0   4   5       66.16       74.83      3.79 o 
   1   4   5       17.98       15.39      1.66 o 
   2   4   5       45.63       64.43      5.49 o 
   3   4   5       60.29       46.89      4.47 o 
   4   4   5       11.25       15.11      2.13 o 
   5   4   5       18.76       16.31      2.74 o 
   6   4   5        3.02        2.06      1.95 o 
   7   4   5        5.88        1.92      2.20 o 
  -8   5   5        5.82        8.13      2.82 o 
  -7   5   5        8.57        6.71      1.84 o 
  -6   5   5       84.41       83.65      4.90 o 
  -5   5   5       58.32       58.80      2.89 o 
  -4   5   5      232.12      238.15     11.12 o 
  -3   5   5       34.14       38.24      4.93 o 
  -2   5   5        3.76        6.06      1.97 o 
  -1   5   5       74.89       77.50      5.56 o 
   0   5   5       51.01       53.68      2.54 o 
   1   5   5      266.20      262.17      7.66 o 
   2   5   5       46.75       86.17     19.73 o 
   3   5   5        0.41        3.11      1.36 o 
   4   5   5       13.75        9.88      1.62 o 
   5   5   5        5.88        4.61      1.32 o 
   6   5   5        1.17        0.41      1.47 o 
   7   5   5        4.94        6.89      5.39 o 
  -8   6   5        0.38        0.40      1.69 o 
  -7   6   5        0.39       10.58      8.36 o 
  -6   6   5        5.06        5.28      1.81 o 
  -5   6   5        0.11        1.22      1.74 o 
  -4   6   5       23.35       15.59      4.35 o 
  -3   6   5        5.72        3.75      2.36 o 
  -2   6   5        2.25        3.31      1.78 o 
  -1   6   5      180.35      175.96      4.46 o 
   0   6   5       76.03       78.83      3.72 o 
   1   6   5       34.74       44.28      2.92 o 
   2   6   5      272.04      269.63      8.14 o 
   3   6   5       17.15       16.12      2.14 o 
   4   6   5       10.66       15.60      1.92 o 
   5   6   5       54.19       51.82      4.95 o 
   6   6   5        1.99        0.45      1.74 o 
  -7   7   5        4.32        5.36      2.60 o 
  -6   7   5        0.97        1.73      1.26 o 
  -5   7   5       18.75       13.09      2.77 o 
  -4   7   5       30.32       27.87      5.70 o 
  -3   7   5       19.68       15.67      4.26 o 
  -2   7   5       13.20       19.25      3.61 o 
  -1   7   5       69.78       71.82      2.72 o 
   0   7   5       12.51       14.75      1.97 o 
   1   7   5       45.71       53.19      3.28 o 
   2   7   5       23.57       25.07      2.35 o 
   3   7   5        0.37        0.82      1.09 o 
   4   7   5       30.60       26.59      2.45 o 
   5   7   5        6.76        3.18      2.23 o 
   6   7   5       13.47        8.49      3.30 o 
  -8   8   5        1.00       13.08      7.76 o 
  -7   8   5        0.55        1.30      1.06 o 
  -6   8   5        0.04       -0.03      0.81 o 
  -5   8   5       20.42       19.79      1.98 o 
  -4   8   5      281.76      288.91      9.48 o 
  -3   8   5        5.25       10.36      1.94 o 
  -2   8   5       29.08       28.50      6.70 o 
  -1   8   5      300.63      293.96      7.34 o 
   0   8   5        9.31       11.81      1.96 o 
   1   8   5        6.64        3.58      1.35 o 
   2   8   5       60.04       64.82      5.34 o 
   3   8   5        2.49        2.55      1.64 o 
   4   8   5        5.09        2.57      1.08 o 
   5   8   5       19.56       20.22      4.01 o 
   6   8   5        1.42        5.87      2.55 o 
  -7   9   5        1.84        2.73      1.52 o 
  -6   9   5       11.93       10.14      1.63 o 
  -5   9   5        0.74        2.97      1.64 o 
  -4   9   5       67.68       71.44      3.84 o 
  -3   9   5       26.02       27.19      1.56 o 
  -2   9   5       19.21       25.42      4.03 o 
  -1   9   5       12.87       14.37      1.85 o 
   0   9   5       23.33       22.57      2.72 o 
   1   9   5       43.07       49.73      2.96 o 
   2   9   5      333.83      350.42     10.70 o 
   3   9   5        1.17        2.70      1.34 o 
   4   9   5        1.52        1.27      1.05 o 
   5   9   5       29.81       27.49      6.94 o 
   6   9   5        3.62        2.24      2.17 o 
  -7  10   5        1.42        2.17      2.48 o 
  -6  10   5        0.12        2.64      1.82 o 
  -5  10   5       41.36       40.18      3.33 o 
  -4  10   5        2.05        1.07      1.12 o 
  -3  10   5       12.06       14.30      2.64 o 
  -2  10   5       14.73       12.69      2.60 o 
  -1  10   5       86.02       94.73      4.15 o 
   0  10   5       16.09       14.38      2.49 o 
   1  10   5        6.66        9.55      2.52 o 
   2  10   5       49.10       57.48      3.79 o 
   3  10   5      124.18      130.21      4.75 o 
   4  10   5       32.41       28.58      1.93 o 
   5  10   5       17.24       14.99      3.62 o 
   6  10   5        0.00        4.24      3.04 o 
  -7  11   5        4.06       11.07      4.10 o 
  -6  11   5        6.62       10.14      3.04 o 
  -5  11   5        0.02        2.04      1.49 o 
  -4  11   5       99.74       87.40      4.89 o 
  -3  11   5       12.45        8.81      2.68 o 
  -2  11   5        6.46        3.15      2.06 o 
  -1  11   5        4.82        3.07      1.26 o 
   0  11   5       19.91       23.39      3.09 o 
   1  11   5        2.75        4.88      1.90 o 
   2  11   5        6.22        6.04      1.62 o 
   3  11   5       19.04       15.38      2.07 o 
   4  11   5       71.58       78.94      6.53 o 
   5  11   5        0.74        0.20      2.32 o 
   6  11   5        0.06        2.27      2.22 o 
  -6  12   5        0.08        3.95      1.77 o 
  -5  12   5       29.52       23.73      6.74 o 
  -4  12   5       59.20       69.95      4.31 o 
  -3  12   5       43.25       50.42      6.40 o 
  -2  12   5       10.27        4.73      2.34 o 
  -1  12   5       71.92       64.55      4.97 o 
   0  12   5       33.17       40.01      3.20 o 
   1  12   5       56.34       42.86      4.38 o 
   2  12   5        1.06       -0.08      1.22 o 
   3  12   5       39.59       35.06      2.84 o 
   4  12   5        5.98        4.56      3.10 o 
   5  12   5        1.30       -0.07      2.40 o 
  -6  13   5        6.96        5.40      2.11 o 
  -5  13   5        2.92        7.43      2.47 o 
  -4  13   5       38.76       49.12      3.63 o 
  -3  13   5        3.66        2.34      1.87 o 
  -2  13   5        0.16        0.05      1.76 o 
  -1  13   5        5.03        3.01      2.06 o 
   0  13   5       83.13       74.25      3.90 o 
   1  13   5       62.56       72.07      5.24 o 
   2  13   5        7.25       11.08      2.00 o 
   3  13   5       12.37       12.93      2.00 o 
   4  13   5       48.04       36.43      9.61 o 
   5  13   5        0.00        1.85      2.38 o 
  -5  14   5        3.51        2.75      2.22 o 
  -4  14   5       13.35        6.52      3.08 o 
  -3  14   5        4.31        1.59      1.99 o 
  -2  14   5       28.60       35.27      4.20 o 
  -1  14   5        1.93        1.67      2.03 o 
   0  14   5       11.86        8.35      1.92 o 
   1  14   5       46.71       54.69      4.32 o 
   2  14   5       20.80       20.62      3.89 o 
   3  14   5        1.30        2.44      1.37 o 
   4  14   5        3.70        7.11      3.94 o 
   5  14   5        4.20        0.84      2.03 o 
  -5  15   5        0.36       -0.75      1.85 o 
  -4  15   5        3.50        1.51      2.32 o 
  -3  15   5        1.13        4.94      2.65 o 
  -2  15   5       10.30       10.98      3.34 o 
  -1  15   5        0.20        0.78      2.05 o 
   0  15   5       60.85       68.11      4.77 o 
   1  15   5        0.69        3.24      3.10 o 
   2  15   5       10.12        8.64      2.73 o 
   3  15   5        0.06        1.39      2.63 o 
   4  15   5       16.46       13.38      4.81 o 
  -5  16   5       10.02        8.41      5.32 o 
  -4  16   5       11.53        8.71      3.42 o 
  -3  16   5        6.05       10.09      3.12 o 
  -2  16   5        0.33       -0.37      2.29 o 
  -1  16   5        1.50        2.21      2.16 o 
   0  16   5       13.44       17.74      4.33 o 
   1  16   5        0.01        5.26      3.78 o 
   2  16   5       47.70       45.08      5.25 o 
   3  16   5        0.66        2.56      3.53 o 
   4  16   5        4.11       12.35      8.42 o 
  -5  17   5        1.94        9.63      5.32 o 
  -4  17   5        1.16        1.94      3.02 o 
  -3  17   5        1.32        2.55      2.62 o 
  -2  17   5        6.44        7.42      3.51 o 
  -1  17   5        2.02        2.45      2.28 o 
   0  17   5        0.11        1.30      1.59 o 
   1  17   5        2.95        0.19      1.28 o 
   2  17   5       11.18       15.42      5.91 o 
   3  17   5        0.97        8.06      4.08 o 
  -4  18   5        0.74        3.05      2.41 o 
  -3  18   5        1.53        1.16      2.39 o 
  -2  18   5        0.20        5.12      4.22 o 
  -1  18   5       15.36       17.32      4.13 o 
   0  18   5        7.47       13.29      3.13 o 
   1  18   5        2.70        2.47      3.22 o 
   2  18   5       10.94        7.15      3.98 o 
   3  18   5        1.74        5.03      3.74 o 
  -3  19   5        1.63        6.11      3.21 o 
  -2  19   5        0.06       -2.07      4.82 o 
  -1  19   5        1.51        4.22      3.38 o 
   0  19   5        0.47        5.68      2.57 o 
   1  19   5        0.29       -1.21      3.66 o 
   2  19   5        3.48       12.81      6.45 o 
  -2  20   5        1.66        6.66      5.93 o 
  -1  20   5        6.83       10.94      9.92 o 
   0  20   5        0.14        4.94      2.68 o 
   1  20   5        3.63        8.20      4.96 o 
  -8   0   6        8.09        8.64      4.46 o 
  -7   0   6        3.06        3.17      1.77 o 
  -6   0   6       16.63       20.05      2.82 o 
  -5   0   6      284.18      284.08      9.34 o 
  -4   0   6      301.11      289.11      8.42 o 
  -3   0   6       31.89       24.37      2.76 o 
  -2   0   6        8.76        5.18      3.74 o 
  -1   0   6        2.86        0.71      1.28 o 
   0   0   6      532.63      523.16     16.72 o 
   1   0   6      373.77      379.23     11.58 o 
   2   0   6      250.02      258.85     13.74 o 
   3   0   6      193.25      174.38      7.85 o 
   4   0   6       66.85       84.19     15.00 o 
   5   0   6      109.25      124.85      8.04 o 
   6   0   6       21.51       13.14      5.08 o 
  -8   1   6        0.55        0.90      1.49 o 
  -7   1   6        8.77       11.05      2.36 o 
  -6   1   6        2.19        3.02      1.40 o 
  -5   1   6        0.05        0.30      0.81 o 
  -4   1   6       17.08       17.64      1.59 o 
  -3   1   6       29.89       27.94      3.55 o 
  -2   1   6      292.75      271.44     12.42 o 
  -1   1   6        2.22        0.87      1.19 o 
   0   1   6       56.55       69.34      2.87 o 
   1   1   6       85.15       85.55      5.18 o 
   2   1   6        9.78       12.99      2.11 o 
   3   1   6        0.24        2.19      1.80 o 
   4   1   6       74.05       90.12      5.09 o 
   5   1   6        3.48        2.96      1.56 o 
   6   1   6        0.45        0.99      1.35 o 
  -8   2   6        0.16        1.72      2.15 o 
  -7   2   6       17.95       21.48      2.91 o 
  -6   2   6        9.04       11.35      2.52 o 
  -5   2   6      158.33      169.24      6.80 o 
  -4   2   6      409.19      382.20     16.10 o 
  -3   2   6       19.34       17.15      3.28 o 
  -2   2   6      168.57      166.15      6.55 o 
  -1   2   6      525.76      499.35     11.10 o 
   0   2   6       42.93       41.82      2.82 o 
   1   2   6      605.42      538.15     11.52 o 
   2   2   6      113.12      126.41     15.12 o 
   3   2   6       28.17       25.97      3.53 o 
   4   2   6        7.95       14.31      6.58 o 
   5   2   6       35.25       19.84      9.40 o 
   6   2   6        2.83        2.25      1.40 o 
  -8   3   6        4.31        6.00      2.41 o 
  -7   3   6        0.72        1.79      2.03 o 
  -6   3   6       43.70       44.05      3.69 o 
  -5   3   6        2.97        1.75      1.60 o 
  -4   3   6        0.69        1.85      2.74 o 
  -3   3   6        5.68        3.60      2.69 o 
  -2   3   6        0.00        0.26      1.49 o 
  -1   3   6        0.01        0.73      1.22 o 
   0   3   6       27.69       31.98      2.79 o 
   1   3   6       80.14       93.70      4.74 o 
   2   3   6      169.06      165.94     10.85 o 
   3   3   6       23.80       31.09      4.61 o 
   4   3   6       59.30       67.99      4.48 o 
   5   3   6        4.95        4.06      1.96 o 
   6   3   6        1.51        2.42      2.16 o 
  -8   4   6        1.66        4.84      2.86 o 
  -7   4   6        0.91        2.38      1.61 o 
  -6   4   6        1.12        0.96      1.71 o 
  -5   4   6      227.30      212.28      7.70 o 
  -4   4   6      178.84      172.97     10.18 o 
  -3   4   6       26.06       22.65      4.94 o 
  -2   4   6        2.29        0.49      2.14 o 
  -1   4   6      245.61      271.25      8.92 o 
   0   4   6       29.86       28.25      2.48 o 
   1   4   6      120.18      136.34      5.11 o 
   2   4   6      154.49      148.10      5.60 o 
   3   4   6      110.41      115.89      5.61 o 
   4   4   6       11.26       11.94      2.56 o 
   5   4   6        0.06       -0.12      0.96 o 
   6   4   6        4.86        3.26      2.44 o 
  -8   5   6        1.00        3.48      2.06 o 
  -7   5   6        0.80        0.01      1.60 o 
  -6   5   6        6.08        7.54      1.95 o 
  -5   5   6        0.10        0.99      1.81 o 
  -4   5   6        3.15        6.86      3.19 o 
  -3   5   6        0.10        1.67      2.29 o 
  -2   5   6      101.55      106.11      6.83 o 
  -1   5   6      279.21      271.57     10.48 o 
   0   5   6      132.36      132.57      6.26 o 
   1   5   6       45.36       48.54      2.94 o 
   2   5   6       30.78       52.03     15.89 o 
   3   5   6       27.09       34.94      5.06 o 
   4   5   6       22.36       23.70      3.16 o 
   5   5   6        2.45        1.11      1.07 o 
   6   5   6        8.29       16.09      7.13 o 
  -8   6   6        0.86        0.26      1.27 o 
  -7   6   6        0.16       -0.16      1.28 o 
  -6   6   6        3.73        6.40      2.14 o 
  -5   6   6      176.01      189.07      8.23 o 
  -4   6   6       56.59       67.25      7.88 o 
  -3   6   6        0.02       -0.10      1.80 o 
  -2   6   6       11.09       16.12      3.46 o 
  -1   6   6      101.06       95.68      6.42 o 
   0   6   6       21.09       26.64      2.26 o 
   1   6   6       20.02       23.75      2.33 o 
   2   6   6      246.36      258.06     11.11 o 
   3   6   6       47.92       61.29     14.28 o 
   4   6   6        1.13        2.13      1.40 o 
   5   6   6        7.64        7.96      1.94 o 
   6   6   6        0.01       -2.91      3.37 o 
  -8   7   6        1.25        2.49      2.00 o 
  -7   7   6        6.23        1.91      1.95 o 
  -6   7   6        0.08        0.01      1.24 o 
  -5   7   6       50.71       58.56      6.62 o 
  -4   7   6        1.50        1.87      3.02 o 
  -3   7   6       19.16       17.08      4.15 o 
  -2   7   6       38.57       36.22      4.15 o 
  -1   7   6        0.96        0.26      1.79 o 
   0   7   6       31.03       34.01      2.47 o 
   1   7   6        2.25        2.34      1.21 o 
   2   7   6       51.70       60.38      5.67 o 
   3   7   6      201.99      194.42      6.78 o 
   4   7   6        2.58        2.36      1.35 o 
   5   7   6        0.81        3.29      2.01 o 
   6   7   6        0.22        1.78      1.72 o 
  -7   8   6        1.53        0.12      1.58 o 
  -6   8   6        6.23        5.89      1.47 o 
  -5   8   6       35.99       24.38      5.50 o 
  -4   8   6      144.02      135.81     11.64 o 
  -3   8   6       44.74       39.12      4.29 o 
  -2   8   6        0.82        0.38      3.01 o 
  -1   8   6       12.85       11.06      1.56 o 
   0   8   6        0.21        0.33      1.10 o 
   1   8   6      242.77      226.76      6.64 o 
   2   8   6       40.67       44.66      3.27 o 
   3   8   6        1.87        2.49      1.35 o 
   4   8   6       67.82       72.73      4.27 o 
   5   8   6       11.99       10.56      2.85 o 
   6   8   6        0.24        1.30      1.86 o 
  -7   9   6        4.41        1.32      1.88 o 
  -6   9   6        0.68        0.80      1.75 o 
  -5   9   6        1.90       -0.53      2.21 o 
  -4   9   6        5.79        6.52      4.17 o 
  -3   9   6        2.11        3.50      2.22 o 
  -2   9   6       29.16       29.97      4.28 o 
  -1   9   6       93.10       94.94      3.77 o 
   0   9   6       61.18       60.31      7.81 o 
   1   9   6        4.95        3.18      1.38 o 
   2   9   6       29.18       26.57      2.85 o 
   3   9   6       64.98       75.36      3.73 o 
   4   9   6        0.08        1.07      1.13 o 
   5   9   6       12.06        8.82      2.76 o 
  -7  10   6        0.69        0.22      1.62 o 
  -6  10   6        2.17        2.68      2.43 o 
  -5  10   6       24.74       14.79      6.26 o 
  -4  10   6       37.10       32.80     10.87 o 
  -3  10   6        0.26       -0.18      1.71 o 
  -2  10   6        5.44        6.41      2.91 o 
  -1  10   6        8.34        6.25      1.55 o 
   0  10   6       11.82       11.81      3.16 o 
   1  10   6       69.48       72.12      4.38 o 
   2  10   6        5.19        3.77      1.41 o 
   3  10   6        4.97        4.67      1.76 o 
   4  10   6       28.88       21.06      4.17 o 
   5  10   6       11.28       10.50      3.87 o 
  -7  11   6        0.60        0.50      2.37 o 
  -6  11   6        5.93        5.72      3.42 o 
  -5  11   6        0.98        1.37      1.90 o 
  -4  11   6        0.07       -0.01      1.97 o 
  -3  11   6        0.00       -0.67      1.42 o 
  -2  11   6       11.65        8.90      1.55 o 
  -1  11   6       67.54       66.61      3.74 o 
   0  11   6        2.19        4.42      1.93 o 
   1  11   6        0.74       -1.17      1.26 o 
   2  11   6       34.27       24.25      2.75 o 
   3  11   6        0.21       -0.50      1.31 o 
   4  11   6        2.84        4.62      2.70 o 
   5  11   6        2.26        2.91      2.34 o 
  -6  12   6        1.48       -0.07      2.16 o 
  -5  12   6        5.21        0.71      2.83 o 
  -4  12   6       13.65       13.25      3.15 o 
  -3  12   6        5.89        4.94      2.14 o 
  -2  12   6       48.23       46.02      3.96 o 
  -1  12   6        3.56        3.47      1.69 o 
   0  12   6        0.26       -0.70      1.60 o 
   1  12   6       45.74       44.22      3.62 o 
   2  12   6       12.76        9.11      1.93 o 
   3  12   6       24.23       19.69      2.30 o 
   4  12   6        0.05        0.31      2.70 o 
   5  12   6        1.63        0.78      2.14 o 
  -6  13   6        0.04        0.29      2.30 o 
  -5  13   6        0.31        1.12      2.11 o 
  -4  13   6        0.02        2.99      3.26 o 
  -3  13   6        9.69        9.58      2.62 o 
  -2  13   6        0.68        1.22      1.18 o 
  -1  13   6        5.96        7.26      2.10 o 
   0  13   6        4.79        5.52      2.99 o 
   1  13   6        5.18        5.26      2.17 o 
   2  13   6       12.22       14.18      2.10 o 
   3  13   6        7.78        3.84      1.86 o 
   4  13   6        4.17        1.34      2.36 o 
  -6  14   6        1.34        1.51      2.66 o 
  -5  14   6        0.03        0.96      4.45 o 
  -4  14   6        7.29       14.92      7.32 o 
  -3  14   6        0.06        1.18      4.23 o 
  -2  14   6       31.02       38.61      2.97 o 
  -1  14   6        0.45        1.66      2.60 o 
   0  14   6        8.17       10.28      2.78 o 
   1  14   6       23.84       21.31      3.48 o 
   2  14   6        4.58        6.38      3.13 o 
   3  14   6        6.37        4.66      2.97 o 
   4  14   6        4.46        1.86      2.48 o 
  -5  15   6        0.82       13.75     13.84 o 
  -4  15   6        0.46        3.13      3.60 o 
  -3  15   6        0.26        0.18      2.17 o 
  -2  15   6        0.42        0.75      1.95 o 
  -1  15   6        6.68        3.60      2.01 o 
   0  15   6        0.00        0.54      1.73 o 
   1  15   6       19.38       14.90      3.21 o 
   2  15   6        0.53        2.48      1.89 o 
   3  15   6        0.31       -1.55      4.04 o 
  -5  16   6        0.41        0.86      4.03 o 
  -4  16   6        6.23        6.42      3.06 o 
  -3  16   6        0.58        1.92      3.81 o 
  -2  16   6       20.49       19.49      3.47 o 
  -1  16   6       10.18       11.10      2.96 o 
   0  16   6        0.57        4.63      3.13 o 
   1  16   6       20.30       24.95      6.14 o 
   2  16   6        0.06        0.18      1.91 o 
   3  16   6        0.16        2.67      3.20 o 
  -4  17   6        1.41        7.16      3.23 o 
  -3  17   6        0.55        4.44      3.19 o 
  -2  17   6        0.36        0.82      2.87 o 
  -1  17   6        5.84        7.81      2.54 o 
   0  17   6        0.12        1.81      1.77 o 
   1  17   6       11.02       10.19      3.07 o 
   2  17   6        0.02        5.55      2.18 o 
  -3  18   6        0.08        2.77      4.06 o 
  -2  18   6        8.61       25.95      8.63 o 
  -1  18   6       11.34       13.49      3.87 o 
   0  18   6        0.02        1.36      3.43 o 
   1  18   6        2.70        7.03      3.29 o 
  -2  19   6        3.37        7.52      4.75 o 
  -1  19   6        2.02       10.98      3.79 o 
   0  19   6        2.38        9.44      3.82 o 
  -8   1   7        0.93        5.86      2.99 o 
  -7   1   7        2.68        9.13      2.46 o 
  -6   1   7        0.72        2.55      1.65 o 
  -5   1   7      112.89       98.58      4.47 o 
  -4   1   7       45.66       41.37      2.54 o 
  -3   1   7        0.17       -0.62      1.80 o 
  -2   1   7       16.00       12.32      3.91 o 
  -1   1   7      610.08      590.78     14.74 o 
   0   1   7       19.89       18.22      2.38 o 
   1   1   7      241.97      233.67      6.36 o 
   2   1   7       54.75       50.28      4.60 o 
   3   1   7      330.78      327.06      9.32 o 
   4   1   7        5.88        3.97      1.57 o 
   5   1   7       11.54       10.57      2.13 o 
   6   1   7        5.91        5.90      1.92 o 
  -8   2   7        2.56        6.88      2.34 o 
  -7   2   7        0.02        2.59      1.48 o 
  -6   2   7        0.15        1.98      1.65 o 
  -5   2   7       25.52       27.94      2.85 o 
  -4   2   7        1.55        1.95      1.18 o 
  -3   2   7        1.10        4.23      2.74 o 
  -2   2   7       53.54       53.78      4.46 o 
  -1   2   7      175.56      174.90      5.78 o 
   0   2   7      264.21      260.73      7.12 o 
   1   2   7       91.03       89.20      4.40 o 
   2   2   7       70.77       79.11      7.68 o 
   3   2   7       26.61       18.17      4.42 o 
   4   2   7       10.39       13.30      3.42 o 
   5   2   7        5.74        4.71      1.95 o 
   6   2   7       10.22        8.21      3.36 o 
  -8   3   7        1.91        3.45      3.74 o 
  -7   3   7        0.69        1.82      1.80 o 
  -6   3   7        7.63       10.14      2.58 o 
  -5   3   7      143.79      162.08      6.71 o 
  -4   3   7       55.77       53.76      6.00 o 
  -3   3   7        1.02        0.98      1.95 o 
  -2   3   7       37.49       24.65     10.69 o 
  -1   3   7        4.85        5.66      1.92 o 
   0   3   7        4.53        2.81      1.45 o 
   1   3   7       19.37       19.17      2.50 o 
   2   3   7       90.12       86.17      5.39 o 
   3   3   7      186.08      180.76      7.27 o 
   4   3   7       34.00       30.26      3.69 o 
   5   3   7       11.63        6.87      4.35 o 
   6   3   7        5.90        7.84      3.38 o 
  -8   4   7        0.03        5.61      5.03 o 
  -7   4   7        3.04        6.71      2.11 o 
  -6   4   7       10.51       10.91      2.72 o 
  -5   4   7       47.03       42.29      3.31 o 
  -4   4   7       10.57       12.08      4.06 o 
  -3   4   7        8.23        9.10      3.15 o 
  -2   4   7        0.29        0.48      1.85 o 
  -1   4   7      115.31      122.33      7.44 o 
   0   4   7        9.68        9.94      2.07 o 
   1   4   7       94.37       98.93      4.27 o 
   2   4   7      179.01      199.84     14.26 o 
   3   4   7        0.29        0.48      1.40 o 
   4   4   7        0.24       -0.06      0.98 o 
   5   4   7        0.09        2.58      1.33 o 
  -7   5   7        1.01       -3.79      4.48 o 
  -6   5   7       10.96       10.37      2.75 o 
  -5   5   7       22.87       18.81      3.51 o 
  -4   5   7        1.09        2.22      2.75 o 
  -3   5   7      114.75      114.04      9.49 o 
  -2   5   7       33.50       42.98      5.18 o 
  -1   5   7       37.83       47.07      4.45 o 
   0   5   7        4.57        1.36      1.73 o 
   1   5   7      222.70      228.17      8.71 o 
   2   5   7      194.97      203.50      6.49 o 
   3   5   7        0.05        1.11      1.21 o 
   4   5   7       35.53       41.99      3.18 o 
   5   5   7       11.65       11.48      2.38 o 
  -7   6   7        7.04        3.02      2.14 o 
  -6   6   7        5.68        6.00      2.05 o 
  -5   6   7       55.04       77.26      6.07 o 
  -4   6   7       40.52       41.18      6.10 o 
  -3   6   7       14.88        6.91     10.78 o 
  -2   6   7      120.23      112.85      7.91 o 
  -1   6   7       60.32       61.10      4.89 o 
   0   6   7       24.01       16.61      3.80 o 
   1   6   7      130.69      137.06      7.11 o 
   2   6   7        0.05       -0.01      1.38 o 
   3   6   7        8.76        6.27      2.13 o 
   4   6   7        3.82        3.49      1.77 o 
   5   6   7        1.03        4.10      3.07 o 
  -7   7   7        0.81        0.60      1.97 o 
  -6   7   7        3.64        4.50      2.14 o 
  -5   7   7       71.45       93.55      9.18 o 
  -4   7   7        5.76        8.48      3.83 o 
  -3   7   7       30.17       34.83      5.79 o 
  -2   7   7        1.27       -0.34      1.93 o 
  -1   7   7        1.38        3.42      2.06 o 
   0   7   7       16.13        9.73      2.84 o 
   1   7   7       48.40       44.52      3.06 o 
   2   7   7       18.04       14.85      2.63 o 
   3   7   7       21.71       20.39      2.55 o 
   4   7   7        7.34        7.47      2.37 o 
   5   7   7        9.08       13.02      4.20 o 
  -7   8   7        2.97        0.67      1.83 o 
  -6   8   7       12.60        7.63      1.87 o 
  -5   8   7       15.05        8.76      4.04 o 
  -4   8   7       33.80       29.83      6.65 o 
  -3   8   7        6.71        3.64      3.15 o 
  -2   8   7      111.77      120.64      7.81 o 
  -1   8   7       17.66       11.90      4.29 o 
   0   8   7      122.52      124.77      5.48 o 
   1   8   7       48.29       40.18      3.01 o 
   2   8   7       12.83        8.53      1.92 o 
   3   8   7       42.65       63.94      3.88 o 
   4   8   7        2.08        2.68      1.37 o 
   5   8   7        1.50        0.12      1.48 o 
  -7   9   7        0.22        0.65      1.96 o 
  -6   9   7        0.46        0.27      2.98 o 
  -5   9   7       27.36       23.36      5.43 o 
  -4   9   7        0.15       -0.74      2.97 o 
  -3   9   7        0.19        0.12      2.01 o 
  -2   9   7       34.58       25.07      4.44 o 
  -1   9   7        2.57        2.00      2.08 o 
   0   9   7       67.03       76.51      4.05 o 
   1   9   7       36.48       45.85      3.97 o 
   2   9   7        0.01       -0.01      1.42 o 
   3   9   7       64.92       76.96      4.36 o 
   4   9   7        9.34        6.10      2.27 o 
   5   9   7        2.32        2.24      2.01 o 
  -6  10   7       22.69       21.03      6.52 o 
  -5  10   7       31.88       32.95      6.26 o 
  -4  10   7       22.87       28.97      6.06 o 
  -3  10   7        1.69        1.59      2.24 o 
  -2  10   7       30.55       25.32      4.91 o 
  -1  10   7       32.72       23.55      2.22 o 
   0  10   7       26.88       21.46      2.43 o 
   1  10   7       23.55       16.46      5.54 o 
   2  10   7       43.94       46.01      3.22 o 
   3  10   7        9.07        6.31      1.73 o 
   4  10   7        2.30        4.99      2.76 o 
  -6  11   7        0.36       -0.29      3.10 o 
  -5  11   7       12.15       10.87      5.69 o 
  -4  11   7        9.03       10.49      4.66 o 
  -3  11   7        2.67        6.06      2.86 o 
  -2  11   7       52.77       52.81      6.54 o 
  -1  11   7        4.74        5.92      1.41 o 
   0  11   7       25.32       15.64      3.32 o 
   1  11   7       34.07       23.12      2.82 o 
   2  11   7        1.61        3.56      1.53 o 
   3  11   7        3.81        2.06      1.45 o 
   4  11   7        9.17        5.52      2.53 o 
  -6  12   7        3.23        4.17      4.85 o 
  -5  12   7       12.42        6.34      4.85 o 
  -4  12   7       17.54       24.03     12.72 o 
  -3  12   7        0.60        2.08      2.17 o 
  -2  12   7       14.45       17.40      4.22 o 
  -1  12   7       60.55       56.14      4.34 o 
   0  12   7        0.28        2.95      2.46 o 
   1  12   7        3.07        4.33      1.77 o 
   2  12   7       17.78       15.20      2.44 o 
   3  12   7        0.38       -0.42      1.28 o 
   4  12   7        3.22        1.75      2.15 o 
  -5  13   7        0.43       -1.47      3.60 o 
  -4  13   7        0.40       12.92      5.84 o 
  -3  13   7        1.29       -0.32      2.55 o 
  -2  13   7       25.52       27.90      5.28 o 
  -1  13   7        6.27        5.75      1.71 o 
   0  13   7       29.68       16.57      8.36 o 
   1  13   7       10.91        8.87      2.00 o 
   2  13   7        0.16        1.14      1.45 o 
   3  13   7        0.09       -0.18      2.31 o 
  -5  14   7       16.25       22.67      5.67 o 
  -4  14   7       21.78       34.47      8.48 o 
  -3  14   7        0.08        2.30      5.08 o 
  -2  14   7        0.83        4.73      3.34 o 
  -1  14   7       22.15       22.24      2.95 o 
   0  14   7        0.07       -1.88      2.82 o 
   1  14   7        5.21        6.29      2.47 o 
   2  14   7       13.88       11.98      3.48 o 
   3  14   7        0.08       -0.63      2.57 o 
  -5  15   7        8.86       17.61      6.04 o 
  -4  15   7        0.26        4.71      2.83 o 
  -3  15   7        2.50       11.52      3.84 o 
  -2  15   7       13.59       14.76      4.21 o 
  -1  15   7        3.41        6.67      2.69 o 
   0  15   7       12.97       11.21      4.80 o 
   1  15   7        0.30       -0.71      1.54 o 
   2  15   7        2.66        3.45      2.14 o 
  -4  16   7        3.13        3.50      2.31 o 
  -3  16   7        0.05        8.20      3.95 o 
  -2  16   7        0.31        1.64      2.52 o 
  -1  16   7        2.11        3.44      4.51 o 
   0  16   7        7.06        9.85      2.95 o 
   1  16   7        1.93        2.19      1.76 o 
   2  16   7        5.36        3.12      2.02 o 
  -3  17   7        2.87       15.66      6.76 o 
  -2  17   7       13.32       18.98      5.24 o 
  -1  17   7        1.14        5.87      3.32 o 
   0  17   7        8.54       12.98      3.04 o 
   1  17   7        2.16        2.82      2.60 o 
  -1  18   7        0.12       10.68      4.15 o 
  -7   0   8        8.52       17.40     10.06 o 
  -6   0   8       21.60       15.63      5.89 o 
  -5   0   8        0.94       -2.02      3.12 o 
  -4   0   8       20.75       10.15      4.14 o 
  -3   0   8      165.08      133.20     38.24 o 
  -2   0   8        7.26        4.62      1.45 o 
  -1   0   8      113.98      107.77      6.37 o 
   0   0   8      491.30      498.82     21.13 o 
   1   0   8       90.89       84.30      6.65 o 
   2   0   8        4.93        6.65      3.35 o 
   3   0   8       11.10        5.52      2.50 o 
   4   0   8        2.35        0.92      1.88 o 
   5   0   8        3.75        5.98      2.64 o 
  -7   1   8        2.61        9.12      3.75 o 
  -6   1   8        1.23        3.91      1.96 o 
  -5   1   8        3.50        1.98      1.09 o 
  -4   1   8        0.00        0.07      0.78 o 
  -3   1   8        0.48        2.10      2.71 o 
  -2   1   8        3.33        3.17      1.43 o 
  -1   1   8       97.85       89.89      5.41 o 
   0   1   8       50.02       59.74      4.07 o 
   1   1   8        0.00        0.13      1.21 o 
   2   1   8        4.14        7.32      1.98 o 
   3   1   8       16.43       17.99      2.90 o 
   4   1   8        5.96        6.70      2.84 o 
   5   1   8        8.24       12.14      2.60 o 
  -7   2   8        1.60       -2.27      3.74 o 
  -6   2   8        4.46        7.83      2.04 o 
  -5   2   8        4.13        6.79      2.51 o 
  -4   2   8       18.81       13.09      2.57 o 
  -3   2   8      199.78      221.13     11.81 o 
  -2   2   8      262.15      264.17     11.17 o 
  -1   2   8       78.48       64.37      3.10 o 
   0   2   8       80.39       83.01      3.97 o 
   1   2   8       10.54        9.08      1.81 o 
   2   2   8       10.10        7.38      1.97 o 
   3   2   8        3.73        5.49      2.14 o 
   4   2   8       22.79       28.71      3.77 o 
   5   2   8        2.53        6.15      3.06 o 
  -7   3   8        2.09        8.49      2.95 o 
  -6   3   8        2.79        5.87      2.26 o 
  -5   3   8        3.99        3.29      1.66 o 
  -4   3   8        1.35        3.06      2.75 o 
  -3   3   8        9.05        7.98      3.43 o 
  -2   3   8      185.62      161.10     31.46 o 
  -1   3   8        5.27       11.60      2.83 o 
   0   3   8       69.35       68.66      3.89 o 
   1   3   8       85.27       70.74      4.08 o 
   2   3   8        6.38        4.41      1.71 o 
   3   3   8        1.42        4.49      2.30 o 
   4   3   8        7.04        5.85      4.27 o 
   5   3   8        2.82        7.47      2.78 o 
  -7   4   8        1.78        2.93      3.65 o 
  -6   4   8        0.57        0.49      1.48 o 
  -5   4   8       14.07       13.24      2.17 o 
  -4   4   8        0.53        2.65      2.65 o 
  -3   4   8       10.71       10.31      3.65 o 
  -2   4   8      109.77      118.15      8.69 o 
  -1   4   8       46.84       33.77      7.91 o 
   0   4   8       37.97       43.43      3.69 o 
   1   4   8       28.34       31.69      2.64 o 
   2   4   8       26.67       21.15      2.17 o 
   3   4   8       28.70       31.61      2.57 o 
   4   4   8       12.09        8.06      1.71 o 
   5   4   8        2.53        5.91      2.51 o 
  -7   5   8        3.60        5.29      4.74 o 
  -6   5   8        0.99        4.03      2.56 o 
  -5   5   8       17.85       13.12      3.27 o 
  -4   5   8        3.97        3.97      3.18 o 
  -3   5   8       20.69       17.64      7.13 o 
  -2   5   8       23.84       22.48      4.63 o 
  -1   5   8       44.76       46.70      4.63 o 
   0   5   8        0.50        1.08      2.11 o 
   1   5   8       34.44       28.18      3.39 o 
   2   5   8       41.41       39.95      3.17 o 
   3   5   8        7.20        4.08      2.79 o 
   4   5   8        2.82        6.42      1.87 o 
   5   5   8        0.03       -0.60      2.82 o 
  -7   6   8        0.29        7.13      4.07 o 
  -6   6   8        3.91        8.23      2.76 o 
  -5   6   8       11.36        8.42      2.77 o 
  -4   6   8        6.37        9.00      4.26 o 
  -3   6   8       16.92       13.22      3.90 o 
  -2   6   8       25.80       18.54      4.25 o 
  -1   6   8       59.23       65.38      5.92 o 
   0   6   8       36.46       30.84      4.29 o 
   1   6   8       10.86        7.91      2.53 o 
   2   6   8       56.24       75.96      5.42 o 
   3   6   8       22.58       25.16      3.29 o 
   4   6   8        1.58        1.90      1.74 o 
  -7   7   8        1.77        4.55      2.96 o 
  -6   7   8        0.04        2.03      2.54 o 
  -5   7   8       38.18       43.33      8.51 o 
  -4   7   8       10.16       11.65      6.25 o 
  -3   7   8       23.42       18.62      6.07 o 
  -2   7   8        3.08        0.72      1.73 o 
  -1   7   8      106.13      102.63      7.87 o 
   0   7   8       19.39       17.90      3.38 o 
   1   7   8        1.54        0.68      1.76 o 
   2   7   8       61.62       71.70      5.05 o 
   3   7   8       38.59       42.01      4.18 o 
   4   7   8        1.77        1.62      1.67 o 
  -6   8   8       12.78       17.59      3.13 o 
  -5   8   8        2.03        7.74      4.37 o 
  -4   8   8        9.15       15.67      5.72 o 
  -3   8   8       17.13       16.34      5.16 o 
  -2   8   8        0.33       -1.87      2.05 o 
  -1   8   8       14.38       13.01      3.25 o 
   0   8   8        6.76        5.25      2.54 o 
   1   8   8        0.01        0.62      1.62 o 
   2   8   8       21.19       22.94      3.14 o 
   3   8   8        2.36        3.32      2.23 o 
   4   8   8        0.95       -0.16      3.22 o 
  -6   9   8        0.36       -1.54      3.26 o 
  -5   9   8       15.54       13.31      5.25 o 
  -4   9   8       39.49       59.01      8.36 o 
  -3   9   8        5.21        9.33      4.40 o 
  -2   9   8        0.66        1.60      3.47 o 
  -1   9   8       73.49       72.66      6.30 o 
   0   9   8        8.72       10.27      2.89 o 
   1   9   8       45.17       31.14      6.84 o 
   2   9   8       34.37       23.73      5.70 o 
   3   9   8       10.23        5.45      1.92 o 
   4   9   8        0.06        4.26      3.37 o 
  -6  10   8        9.62       14.12      6.72 o 
  -5  10   8        5.20        8.95      4.70 o 
  -4  10   8       14.28       27.46      6.67 o 
  -3  10   8       10.75        6.45      3.26 o 
  -2  10   8        1.56        0.92      2.31 o 
  -1  10   8        0.19        2.14      2.16 o 
   0  10   8       28.54       24.79      5.19 o 
   1  10   8       13.27        9.61      2.99 o 
   2  10   8        9.61        5.93      2.48 o 
   3  10   8        0.35        1.09      1.47 o 
  -5  11   8        4.98       10.01     10.17 o 
  -4  11   8       16.89       23.07      6.40 o 
  -3  11   8        0.41        2.10      2.42 o 
  -2  11   8       11.77        8.55      3.63 o 
  -1  11   8       12.17       14.53      3.42 o 
   0  11   8        7.36        3.64      1.66 o 
   1  11   8       64.80       67.70      4.19 o 
   2  11   8       12.98        8.62      1.93 o 
   3  11   8        7.57        8.13      2.07 o 
  -5  12   8        8.96       16.30      6.97 o 
  -4  12   8        2.76        8.87      5.60 o 
  -3  12   8        0.28        0.18      2.25 o 
  -2  12   8        1.30        5.23      3.53 o 
  -1  12   8       10.18       15.46      4.43 o 
   0  12   8       23.39       11.98      2.74 o 
   1  12   8        0.46        0.01      1.44 o 
   2  12   8        1.84        1.92      1.88 o 
   3  12   8        8.15        5.13      2.35 o 
  -5  13   8       19.18       16.83      5.96 o 
  -4  13   8        7.54       -4.18      4.18 o 
  -3  13   8        0.50        3.17      4.49 o 
  -2  13   8       17.45       12.47      4.53 o 
  -1  13   8        0.07       -3.16      3.16 o 
   0  13   8        0.05       -0.23      1.98 o 
   1  13   8       29.96       16.17      5.49 o 
   2  13   8        8.57        5.26      2.20 o 
  -4  14   8        2.20        7.69      4.82 o 
  -3  14   8        1.92        6.51      3.81 o 
  -2  14   8        0.23        4.12      2.91 o 
  -1  14   8        6.20        8.21      4.02 o 
   0  14   8        1.64        5.77      3.20 o 
   1  14   8        0.19        1.84      2.74 o 
   2  14   8        0.41        0.52      1.37 o 
  -3  15   8        3.39        8.03      6.38 o 
  -2  15   8        1.53        7.54      3.75 o 
  -1  15   8        4.21        9.17      4.38 o 
   0  15   8        1.86        7.05      3.61 o 
   1  15   8        9.36        6.00      2.16 o 
  -2  16   8        2.22        6.17      4.25 o 
  -1  16   8        1.50        8.55      3.96 o 
   0  16   8        0.34        0.67      1.99 o 
  -6   1   9        1.63        5.09      4.42 o 
  -5   1   9       53.01       60.95      6.80 o 
  -4   1   9       19.20       26.02      4.43 o 
  -3   1   9       13.47        7.84      3.65 o 
  -2   1   9       19.97       12.48      3.27 o 
  -1   1   9      147.27      138.33      6.53 o 
   0   1   9       15.36       17.96      2.71 o 
   1   1   9       56.24       57.45      4.70 o 
   2   1   9       10.04        7.09      2.21 o 
   3   1   9        0.41       -0.32      1.74 o 
   4   1   9        3.93        7.35      2.44 o 
  -6   2   9        0.12        2.16      2.86 o 
  -5   2   9        3.74        7.35      3.22 o 
  -4   2   9        4.33        0.79      2.21 o 
  -3   2   9        0.04       -2.52      2.85 o 
  -2   2   9       61.94       68.28      4.16 o 
  -1   2   9        5.54        4.87      1.30 o 
   0   2   9        2.54        3.81      1.76 o 
   1   2   9        7.92       11.65      2.77 o 
   2   2   9        0.08        1.05      1.52 o 
   3   2   9        2.83       11.34      2.59 o 
   4   2   9        5.23        8.12      3.08 o 
  -6   3   9        0.39        4.85      2.94 o 
  -5   3   9       36.26       36.09      5.12 o 
  -4   3   9       17.89       18.40      4.90 o 
  -3   3   9       35.13       28.37      5.35 o 
  -2   3   9        8.64        5.58      3.32 o 
  -1   3   9       29.01       28.53      3.34 o 
   0   3   9       22.09       21.33      2.40 o 
   1   3   9       56.55       66.38      4.24 o 
   2   3   9        8.58       11.65      2.58 o 
   3   3   9        8.42        7.49      3.06 o 
   4   3   9        7.49       19.96      3.42 o 
  -6   4   9        0.72        2.64      5.23 o 
  -5   4   9        2.10       -0.09      1.51 o 
  -4   4   9       20.32       20.04      4.89 o 
  -3   4   9        3.60        5.99      4.97 o 
  -2   4   9       19.92       18.02      4.56 o 
  -1   4   9       27.73       30.53      5.18 o 
   0   4   9       13.69        9.92      2.39 o 
   1   4   9        0.48        2.27      1.33 o 
   2   4   9        9.23        8.90      1.96 o 
   3   4   9        0.56        5.26      2.56 o 
   4   4   9        0.46        3.99      2.03 o 
  -6   5   9        0.00        4.39      3.05 o 
  -5   5   9       21.89       22.70      3.92 o 
  -4   5   9       16.31       23.78      5.26 o 
  -3   5   9        7.89        4.25      3.42 o 
  -2   5   9       33.38       27.10      5.25 o 
  -1   5   9       15.97       12.41      3.90 o 
   0   5   9        1.74        0.50      1.46 o 
   1   5   9      122.39      130.03      6.94 o 
   2   5   9        1.45        2.46      2.13 o 
   3   5   9        0.43        6.17      2.64 o 
   4   5   9        0.42       -0.58      2.80 o 
  -6   6   9        2.23        9.15      3.65 o 
  -5   6   9        2.22        2.89      2.19 o 
  -4   6   9        2.39        6.33      3.54 o 
  -3   6   9       53.24       61.90      7.39 o 
  -2   6   9        4.08        4.08      3.18 o 
  -1   6   9       53.18       70.84      6.43 o 
   0   6   9        4.16        6.32      2.83 o 
   1   6   9       11.91       13.94      3.06 o 
   2   6   9        0.04        1.77      1.77 o 
   3   6   9       17.86       27.79      5.21 o 
  -6   7   9        0.83        9.07      4.27 o 
  -5   7   9       13.47       14.04      4.64 o 
  -4   7   9        0.04        0.63      2.49 o 
  -3   7   9        0.11        1.23      2.64 o 
  -2   7   9       15.47       16.37      4.50 o 
  -1   7   9       28.85       24.98      4.27 o 
   0   7   9        1.39        2.45      2.52 o 
   1   7   9       13.37       14.18      3.06 o 
   2   7   9        3.08        5.57      2.63 o 
   3   7   9        0.49        0.01      1.63 o 
  -6   8   9        2.41        1.80      4.53 o 
  -5   8   9        1.63        5.72      9.06 o 
  -4   8   9        0.18        3.19      3.36 o 
  -3   8   9       48.13       43.58      6.30 o 
  -2   8   9       21.33       18.44      3.96 o 
  -1   8   9       27.13       18.57      4.21 o 
   0   8   9        2.48        0.92      1.98 o 
   1   8   9        1.65        0.61      2.08 o 
   2   8   9        0.02        1.03      1.85 o 
   3   8   9        3.83        5.79      2.48 o 
  -5   9   9       27.35       41.97      8.45 o 
  -4   9   9        0.48        9.60      5.75 o 
  -3   9   9        3.54        1.38      2.71 o 
  -2   9   9        0.81        1.41      2.23 o 
  -1   9   9        7.39        9.19      3.47 o 
   0   9   9        7.21       10.77      3.27 o 
   1   9   9        0.00        2.02      2.48 o 
   2   9   9        2.93        4.25      2.29 o 
   3   9   9        0.62        1.32      2.09 o 
  -5  10   9        2.23        6.25      4.94 o 
  -4  10   9        2.09        8.16      5.05 o 
  -3  10   9        8.96        6.51      3.69 o 
  -2  10   9       20.59       22.47      4.15 o 
  -1  10   9        1.29        2.42      2.67 o 
   0  10   9       57.33       73.46      7.03 o 
   1  10   9        2.24        4.58      2.54 o 
   2  10   9        2.53        3.94      2.11 o 
  -4  11   9        0.30       -3.76     10.96 o 
  -3  11   9        3.66        7.57      8.23 o 
  -2  11   9        1.66        1.00      2.36 o 
  -1  11   9       20.50       22.97      5.36 o 
   0  11   9        0.58        1.97      3.88 o 
   1  11   9        4.18        5.93      2.73 o 
   2  11   9        2.16        3.71      2.90 o 
  -4  12   9        1.96       12.57      6.69 o 
  -3  12   9        0.23       10.68      5.48 o 
  -2  12   9       23.43       23.32      4.53 o 
  -1  12   9        0.00       -0.19      2.06 o 
   0  12   9       15.82       12.73      3.48 o 
   1  12   9        0.71        3.34      2.65 o 
  -3  13   9        7.62       11.36      8.52 o 
  -2  13   9        1.91        6.04      3.59 o 
  -1  13   9        1.28        0.62      2.43 o 
   0  13   9        1.77        1.05      4.83 o 
   1  13   9        9.49       18.23      4.31 o 
  -2  14   9        1.43        8.35      4.83 o 
  -1  14   9        2.93        9.44      3.86 o 
  -6   0  10        1.21        0.86      4.82 o 
  -5   0  10       15.70       12.05      6.03 o 
  -4   0  10       16.03       19.22      6.53 o 
  -3   0  10       18.00       18.62      4.59 o 
  -2   0  10       11.31        2.63      7.22 o 
  -1   0  10        8.15        2.94      3.99 o 
   0   0  10       28.62       29.31      4.03 o 
   1   0  10        8.26        7.59      4.08 o 
   2   0  10        8.13       15.37     10.39 o 
   3   0  10        0.00        6.57      6.79 o 
  -6   1  10        0.01        2.11      3.89 o 
  -5   1  10        0.80       -3.00      3.00 o 
  -4   1  10        0.89        3.21      2.92 o 
  -3   1  10        0.74       -2.42      2.42 o 
  -2   1  10        5.02        9.04      3.35 o 
  -1   1  10        0.92        2.58      1.86 o 
   0   1  10        0.72        1.07      1.35 o 
   1   1  10        0.38        1.53      1.98 o 
   2   1  10        2.61        7.82      4.37 o 
   3   1  10        0.67        4.80      2.62 o 
  -5   2  10       15.27       17.63      4.56 o 
  -4   2  10        2.42       -1.04      2.17 o 
  -3   2  10        8.13       13.62      6.48 o 
  -2   2  10        6.59        6.26      2.14 o 
  -1   2  10        1.59       -0.39      1.61 o 
   0   2  10       38.79       45.29      3.94 o 
   1   2  10       17.43       19.30      3.24 o 
   2   2  10        6.13        8.38      2.75 o 
   3   2  10        7.99        5.92      3.92 o 
  -5   3  10        0.90        6.52      3.70 o 
  -4   3  10        0.22        2.93      2.44 o 
  -3   3  10        3.64        2.50      3.21 o 
  -2   3  10        0.15        1.76      1.90 o 
  -1   3  10        2.49        1.73      1.64 o 
   0   3  10        4.87        4.26      1.97 o 
   1   3  10        0.25        1.12      1.57 o 
   2   3  10        2.91        4.08      1.80 o 
  -5   4  10       16.05       25.22      4.52 o 
  -4   4  10        1.01        4.41      4.04 o 
  -3   4  10       15.56       26.17      7.47 o 
  -2   4  10       15.68       13.66      4.58 o 
  -1   4  10        6.30       10.28      3.79 o 
   0   4  10       36.08       23.88      7.94 o 
   1   4  10        6.19        7.55      2.46 o 
   2   4  10        0.07        5.83      3.38 o 
  -5   5  10        2.48        1.99      3.46 o 
  -4   5  10        0.61        0.00      2.34 o 
  -3   5  10        4.82        8.17      4.48 o 
  -2   5  10        8.09       13.11      6.11 o 
  -1   5  10        2.99        3.92      2.20 o 
   0   5  10        4.19        8.47      3.49 o 
   1   5  10        0.17        1.64      1.94 o 
   2   5  10        0.71        2.27      2.05 o 
  -5   6  10        9.89       16.75      8.96 o 
  -4   6  10        1.30        5.01      4.25 o 
  -3   6  10        0.05       -3.01      3.36 o 
  -2   6  10        3.52       11.57      8.27 o 
  -1   6  10        0.07        4.43      4.40 o 
   0   6  10       21.55       25.41      4.00 o 
   1   6  10        1.90        3.30      2.05 o 
   2   6  10        0.05        2.56      2.05 o 
  -5   7  10        5.41        0.90      2.85 o 
  -4   7  10        0.22        5.63      4.61 o 
  -3   7  10        0.11        3.95      3.78 o 
  -2   7  10        6.47        8.05      5.35 o 
  -1   7  10        1.26        5.39      3.52 o 
   0   7  10        0.69        3.34      2.33 o 
   1   7  10        2.05        5.02      2.50 o 
   2   7  10        2.00       11.50      4.20 o 
  -4   8  10        0.01        0.95      2.88 o 
  -3   8  10        0.90        5.47      5.17 o 
  -2   8  10        3.31       -0.51      5.05 o 
  -1   8  10        0.03        2.43      2.67 o 
   0   8  10        0.09        3.09      3.12 o 
   1   8  10       15.75       19.01      3.76 o 
  -4   9  10        2.83        1.88      5.15 o 
  -3   9  10        2.85        5.04      4.67 o 
  -2   9  10        0.77       -0.87      2.74 o 
  -1   9  10        1.26       -1.07      2.54 o 
   0   9  10        2.31        4.72      2.88 o 
   1   9  10       12.22       11.33      3.07 o 
  -3  10  10        0.06        6.52      8.28 o 
  -2  10  10        5.44        2.57      3.14 o 
  -1  10  10        6.66        8.51      3.40 o 
   0  10  10        0.31        1.66      2.77 o 
  -2  11  10        0.93        5.56      4.78 o 
  -1  11  10        5.76        9.91      3.90 o 
  -4   1  11        5.05        5.83      3.78 o 
  -3   1  11        1.74        8.84      5.10 o 
  -2   1  11        0.05        3.01      2.87 o 
  -1   1  11        2.82        3.38      2.74 o 
   0   1  11       13.00       11.17      4.84 o 
   1   1  11        5.29        4.15      3.14 o 
  -4   2  11        1.56        3.73      3.47 o 
  -3   2  11       10.16        8.29      3.48 o 
  -2   2  11        1.35       -2.16      4.46 o 
  -1   2  11        1.54        5.60      3.76 o 
   0   2  11        0.03       -1.73      2.12 o 
   1   2  11        1.49       -0.83      1.90 o 
  -4   3  11        0.29        4.75      3.22 o 
  -3   3  11        8.33        8.66      5.38 o 
  -2   3  11        5.42       12.99      4.95 o 
  -1   3  11        0.06        3.40      3.80 o 
   0   3  11        6.19        2.79      2.00 o 
   1   3  11        0.27        0.43      3.31 o 
  -4   4  11        0.80        1.87      5.97 o 
  -3   4  11        2.41        3.08      4.23 o 
  -2   4  11        3.38        6.72      4.20 o 
  -1   4  11        7.96       10.12      4.00 o 
   0   4  11        0.00        2.74      2.63 o 
  -3   5  11        3.09        3.98      3.91 o 
  -2   5  11        0.72        3.37      4.45 o 
  -1   5  11        7.94        9.94      3.47 o 
   0   5  11        0.08        1.67      2.45 o 
  -3   6  11        0.11       -2.61      3.75 o 
  -2   6  11        0.88        0.48      2.80 o 
  -1   6  11        2.29        3.77      2.70 o 
   0   6  11        0.84        4.17      4.10 o 
  -2   7  11        3.92        4.34      3.89 o 
  -1   7  11        1.27        2.63      2.46 o 
                                                 
